# Supplementary material for: Utilizing High-Resolution Mass Spectrometry Data Mining Strategy in R Programming Language for Rapid Annotation of Absorbed Prototypes and Metabolites of Gypenosides
Source: Molecules. 2025 Feb 7;30(4):779. doi: 10.3390/molecules30040779 (PMC11858763; doi:10.3390/molecules30040779)
Supplement: Supplementary file 1 [file molecules-30-00779-s001.zip]

Archive with 3 entries (3 files):
- Supplementary Materials.pdf
- Table S6.xlsx
- Table S8.xlsx
