# Supplementary material for: Utilizing High-Resolution Mass Spectrometry Data Mining Strategy in R Programming Language for Rapid Annotation of Absorbed Prototypes and Metabolites of Gypenosides
Source: Molecules. 2025 Feb 7;30(4):779. doi: 10.3390/molecules30040779 (PMC11858763; doi:10.3390/molecules30040779)
Supplement: Supplementary file 1 [file molecules-30-00779-s001.zip › Table S6.xlsx]

## Sheet: sheet1
No.	Compounds	Molecular formula	Molecular weight	CAS
1	Gypenoside I	C60H102O27	1254.66	85889-20-9
2	Gypenoside II	C60H102O26	1238.66	85889-22-1
3	Gypenoside III (ginsenoside Rb1)	C54H92O23	1108.6	41753-43-9
4	Gypenoside IV (ginsenoside Rb3)	C53H90O22	1078.59	68406-26-8
5	Gypenoside VI	C54H92O22	1092.61	85889-23-2
6	Gypenoside VII (gynosaponin G)	C54H92O21	1076.61	80321-62-6
7	Gypenoside VIII (ginsenoside Rd)	C48H82O18	946.548	52705-93-8
8	Gypenoside IX (gynosaponin I)	C47H80O17	916.537	80321-63-7
9	Gypenoside X (gynosaponin J)	C48H82O17	930.553	80330-76-3
10	Gypenoside XI (gynosaponin K)	C48H82O17	930.553	80321-64-8
11	Gypenoside XII (ginsenoside F2)	C42H72O13	784.495	62025-49-4
12	Gypenoside XIII (gynosaponin M)	C41H70O12	754.485	80325-22-0
13	Gypenoside XIV (gynosaponin N)	C42H72O12	768.5	80330-77-4
14	Gypenoside XV	C52H88O21	1048.58	88480-44-8
15	Gypenoside XVI	C53H90O21	1062.59	88480-45-9
16	Gypenoside XVII (gynosaponin S)	C48H82O18	946.548	80321-69-3
17	Gypenoside XVIII	C60H102O27	1254.66	87700-09-2
18	Gypenoside XIX (gynosaponin P)	C54H92O23	1108.6	80321-66-0
19	Gypenoside XX	C60H102O28	1270.65	87700-10-5
20	Gypenoside XXI	C41H70O13	770.48	87700-11-6
21	Gypenoside XXII	C53H90O23	1094.58	81474-87-5
22	Gypenoside XXIII	C48H82O19	962.543	81474-86-4
23	Gypenoside XXIV	C48H80O19	960.527	81474-85-3
24	Gypenoside XXV	C47H78O18	930.517	81474-84-2
25	Gypenoside XXVI	C47H78O18	930.517	81474-83-1
26	Gypenoside XXVII	C42H72O13	784.495	81474-82-0
27	Gypenoside XXVIII	C42H70O13	782.48	81474-81-9
28	Gypenoside XXIX	C41H68O12	752.469	81474-80-8
29	Gypenoside XXX	C42H72O14	800.49	90058-50-7
30	Gypenoside XXXI	C42H72O14	800.49	90058-51-8
31	Gypenoside XXXII	C42H72O14	800.49	90058-52-9
32	Gypenoside XXXIII	C42H70O14	798.475	90058-53-0
33	Gypenoside XXXIV	C54H90O23	1106.58	90069-02-6
34	Gypenoside XXXV	C53H88O23	1092.57	90058-54-1
35	Gypenoside XXXVI	C53H88O21	1060.58	90058-55-2
36	Gypenoside XXXVII	C52H86O21	1046.56	90069-03-7
37	Gypenoside XXXVIII	C42H72O14	800.49	90058-56-3
38	Gypenoside XXXIX	C42H72O14	800.49	90129-58-1
39	Gypenoside XL	C42H70O14	798.475	90058-57-4
40	Gypenoside XLI	C42H72O13	784.495	90129-59-2
41	Gypenoside XLII	C54H92O24	1124.6	94705-67-6
42	Gypenoside XLIII	C54H92O23	1108.6	94705-68-7
43	Gypenoside XLIV	C48H82O19	962.543	94705-69-8
44	Gypenoside XLV	C48H82O18	946.548	94729-05-2
45	Gypenoside XLVI	C48H82O19	962.543	94705-70-1
46	Gypenoside XLVII	C54H92O24	1124.6	94987-07-2
47	Gypenoside XLVIII	C53H88O22	1076.57	95014-61-2
48	Gypenoside XLIX	C52H86O21	1046.56	94987-08-3
49	Gypenoside L	C42H72O14	800.49	94987-09-4
50	Gypenoside LI	C42H72O14	800.49	94987-10-7
51	Gypenoside V 6″-malonyl	C57H94O25	1178.61	121795-48-0
52	Gypenoside LIII	C41H68O13	768.464	94452-28-5
53	Gypenoside LIV	C41H70O13	770.48	95017-16-6
54	Gypenoside LV	C47H80O17	916.537	91585-81-8
55	Gypenoside LVI	C53H90O23	1094.58	105214-48-0
56	Gypenoside LVII	C47H80O18	932.532	105239-70-1
57	Gypenoside LVIII	C52H88O21	1048.58	105214-49-1
58	Gypenoside LIX	C41H70O14	786.475	105214-50-4
59	Gypenoside LX	C41H70O14	786.475	105214-51-5
60	Gypenoside LXI	C53H90O24	1110.58	105609-20-9
61	Gypenoside LXII	C53H90O23	1094.58	105609-19-6
62	Gypenoside LXIII	C53H90O22	1078.59	105659-82-3
63	Gypenoside LXIV	C47H80O18	932.532	105609-18-5
64	Gypenoside LXV	C41H70O13	770.48	110261-94-4
65	Gypenoside LXVI	C42H72O13	784.495	110282-45-6
66	Gypenoside LXVII	C53H90O23	1094.58	105609-17-4
67	Gypenoside LXVIII	C53H90O24	1110.58	109145-69-9
68	Gypenoside LXIX	C53H90O23	1094.58	109150-50-7
69	Gypenoside LXX	C53H90O23	1094.58	109145-68-8
70	Gypenoside LXXI	C53H90O23	1094.58	109145-67-7
71	Gypenoside LXXII	C48H82O18	946.548	110261-95-5
72	Gypenoside LXXIII	C48H82O17	930.553	110261-96-6
73	Gypenoside LXXIV (gypenoside B)	C42H72O14	800.49	110261-97-7
74	Gypenoside LXXV	C42H72O13	784.495	110261-98-8
75	Gypenoside LXXVI	C36H62O9	638.438	110261-99-9
76	Gypenoside LXXVII	C41H70O13	770.48	110925-28-5
77	Gypenoside LXXVIII	C41H70O12	754.485	110262-00-5
78	Gypenoside LXXIX	C42H72O13	784.495	110282-46-7
79	Gypenoside LXXXI	C41H70O14	786.475	2600606-36-6
80	Gypenoside LXXXII	C42H72O13	784.495	2600606-39-9
81	Gypenoside LXXXIII	C48H82O17	930.553	2600606-41-3
82	Gypenoside LXXXIV	C54H92O23	1108.6	2600606-45-7
83	Gypenoside LXXXV	C60H102O27	1254.66	2600606-48-0
84	Gypenoside LXXXVI	C47H80O16	900.542	2600606-52-6
85	Gypenosides LXXXVII	C59H100O26	1224.65	2600606-54-8
86	Gynosaponin A	C60H102O27	1254.66	80325-21-9
87	Gynosaponin B	C60H102O26	1238.66	80321-59-1
88	Gynosaponin F	C54H92O22	1092.61	80321-61-5
89	Gynosaponin O	C60H102O27	1254.66	80321-65-9
90	Gynosaponin Q	C52H88O21	1048.58	80321-67-1
91	Gynosaponin R	C53H90O21	1062.59	80321-68-2
92	Gynosaponin T	C60H102O28	1270.65	80321-70-6
93	Gynosaponin U	C42H72O14	800.49	80321-71-7
94	Progynosaponin A2	C54H92O22	1092.61	80321-72-8
95	Progynosaponin A-AH	C48H82O17	930.553	80321-73-9
96	Progynosaponin O1	C36H62O9	638.438	80321-74-0
97	Gypenoside GC1	C42H70O14	798.475	1319207-27-6
98	Gypenoside GC2	C42H72O14	800.49	1319207-28-7
99	Gypenoside GC3	C42H72O15	816.485	1319207-32-3
100	Gypenoside GC4	C42H72O15	816.485	1319207-36-7
101	Gypenoside GC5	C42H72O15	816.485	1319207-37-8
102	Gypenoside GC6	C48H82O19	962.543	1319207-41-4
103	Gypenoside GC7	C48H82O19	962.543	1319207-45-8
104	Gypenoside GD1	C42H70O15	814.47	1704440-83-4
105	Gypenoside GD2	C54H90O24	1122.58	1704440-85-6
106	Gypenoside GD3	C42H72O16	832.48	1704440-87-8
107	Gypenoside GD4	C54H92O25	1140.59	1704440-91-4
108	Gypenoside GD5	C48H82O21	994.533	1704440-94-7
109	Gynoside A	C41H70O13	770.48	750635-74-6
110	Gynoside B	C42H72O14	800.49	750635-75-7
111	Gynoside C	C41H70O13	770.48	750635-76-8
112	Gynoside D	C41H70O14	786.475	750635-77-9
113	Gynoside E	C41H68O13	768.464	750635-78-0
114	Gymnemaside II	C48H80O18	944.532	141358-45-4
115	Gynosaponin II	C48H82O16	914.558	1207861-70-8
116	Gynosaponin III	C48H82O17	930.553	1207861-71-9
117	Gynosaponin IV	C54H92O21	1076.61	1207861-72-0
118	Gynosaponin V	C54H92O22	1092.61	1207861-73-1
119	Gynosaponin VI	C60H102O26	1238.66	1207861-74-2
120	Gynosaponin TN-1	C36H62O9	638.438	77658-94-7
121	Gynosaponin TN-2	C42H72O13	784.495	77658-95-8
122	Gynosaponin TR1	C36H62O10	654.433	866641-53-4
123	Phanoside	C47H78O17	914.522	775346-55-9
124	6″-malonyl ginsenoside Rb1(Malonyl-ginsenoside Rb1)	C57H94O26	1194.6	88140-34-5
125	6″-malonyl ginsenoside Rd（Malonylginsenoside Rd）	C51H84O21	1032.55	88140-37-8
126	Compound K	C36H62O8	622.443	39262-14-1
127	Damulin A	C42H70O13	782.48	1202868-74-3
128	Damulin B	C42H70O13	782.48	1202868-75-4
129	Damulin C	C44H72O14	824.49	1632043-87-8
130	Damulin D	C44H72O14	824.49	1632043-88-9
131	Dammar-24-en-21-oic acid, 3-[(O-6-deoxy-α-L-mannopyranosyl-(1→2)-O-[6-deoxy-α-L-mannopyranosyl-(1→3)]-β-D-glucopyranosyl)oxy]-20,23-dihydroxy-, O-6-deoxy-α-L-mannopyranosyl-(1→6)-O-[β-D-glucopyranosyl-(1→2)]-β-D-glucopyranosyl ester, (3β,4β)- (ACI)	C66H110O32	1414.69	1236230-20-8
132	Dammar-24-en-21-oic acid, 3-[(O-6-deoxy-α-L-mannopyranosyl-(1→2)-O-[6-deoxy-α-L-mannopyranosyl-(1→3)]-β-D-glucopyranosyl)oxy]-20,23-dihydroxy-, 2-O-β-D-glucopyranosyl-β-D-glucopyranosyl ester, (3β,4β)- (ACI)	C60H100O28	1268.64	1236230-21-9
133	Dammar-24-en-21-oic acid, 3-[(O-6-deoxy-α-L-mannopyranosyl-(1→2)-O-[β-D-xylopyranosyl-(1→3)]-β-D-glucopyranosyl)oxy]-20,23-dihydroxy-, O-6-deoxy-α-L-mannopyranosyl-(1→6)-O-[β-D-glucopyranosyl-(1→2)]-β-D-glucopyranosyl ester, (3β,4β)- (ACI)	C65H108O32	1400.68	1236230-22-0
134	Dammar-24-en-21-oic acid, 3-[(O-6-deoxy-α-L-mannopyranosyl-(1→2)-O-[6-deoxy-α-L-mannopyranosyl-(1→3)]-β-D-glucopyranosyl)oxy]-20-hydroxy-, O-6-deoxy-α-L-mannopyranosyl-(1→6)-O-[β-D-glucopyranosyl-(1→2)]-β-D-glucopyranosyl ester, (3β)- (ACI)	C66H110O31	1398.7	1236230-23-1
135	Dammar-24-en-21-oic acid, 3-[(O-6-deoxy-α-L-mannopyranosyl-(1→2)-O-[β-D-glucopyranosyl-(1→3)]-β-D-glucopyranosyl)oxy]-20-hydroxy-, O-6-deoxy-α-L-mannopyranosyl-(1→6)-O-[β-D-glucopyranosyl-(1→2)]-β-D-glucopyranosyl ester, (3β)- (ACI)	C66H110O32	1414.69	1236230-24-2
136	Dammar-24-en-21-oic acid, 3-[(O-6-deoxy-α-L-mannopyranosyl-(1→2)-O-[β-D-glucopyranosyl-(1→3)]-β-D-glucopyranosyl)oxy]-20-hydroxy-, 2-O-β-D-glucopyranosyl-β-D-glucopyranosyl ester, (3β)- (ACI)	C60H100O28	1268.64	1236230-25-3
137	Dammar-24-en-21-oic acid, 3-[(O-6-deoxy-α-L-mannopyranosyl-(1→2)-O-[β-D-xylopyranosyl-(1→3)]-β-D-glucopyranosyl)oxy]-20-hydroxy-, O-6-deoxy-α-L-mannopyranosyl-(1→6)-O-[β-D-glucopyranosyl-(1→2)]-β-D-glucopyranosyl ester, (3β)- (ACI)	C65H108O31	1384.68	1236230-26-4
138	β-D-Glucopyranoside, (2α,3β,12β)-3-[(4-O-β-D-glucopyranosyl-β-D-glucopyranosyl)oxy]-2,12-dihydroxydammar-24-en-20-yl 6-O-β-D-xylopyranosyl- (ACI)	C53H90O23	1094.58	1207849-13-5
139	β-D-Glucopyranoside, (2α,3β,12β)-3-(β-D-glucopyranosyloxy)-2,12-dihydroxydammar-24-en-20-yl 2-O-(6-O-acetyl-β-D-glucopyranosyl)- (ACI)	C50H84O20	1004.55	1207849-14-6
140	β-D-Glucopyranoside, (3β)-20-[[6-O-(6-deoxy-α-L-mannopyranosyl)-β-D-glucopyranosyl]oxy]-19-hydroxydammar-24-en-3-yl 2-O-β-D-glucopyranosyl- (9CI)	C54H92O22	1092.61	188410-56-2
141	Dammar-24-en-19-al, 20-[[6-O-(6-deoxy-α-L-mannopyranosyl)-β-D-glucopyranosyl]oxy]-3-[(2-O-β-D-glucopyranosyl-β-D-glucopyranosyl)oxy]-, (3β)- (9CI)	C54H90O22	1090.59	188410-57-3
142	Dammar-24-en-19-al, 3-[(2-O-α-L-arabinopyranosyl-β-D-glucopyranosyl)oxy]-20-(β-D-glucopyranosyloxy)-, (3β)- (9CI)	C47H78O17	914.522	141358-46-5
143	β-D-Glucopyranoside, (3β)-21-(β-D-glucopyranosyloxy)-20-hydroxydammar-24-en-3-yl O-6-deoxy-α-L-mannopyranosyl-(1→2)-O-[β-D-xylopyranosyl-(1→3)]-, 6-acetate (9CI, ACI)	C55H92O22	1104.61	711029-44-6
144	β-D-Glucopyranoside, (3β)-21-(β-D-glucopyranosyloxy)-20-hydroxydammar-24-en-3-yl O-6-deoxy-α-L-mannopyranosyl-(1→2)-O-[β-D-glucopyranosyl-(1→3)]- (9CI)	C54H92O22	1092.61	711029-45-7
145	β-D-Glucopyranoside, (3β)-21-(β-D-glucopyranosyloxy)-20-hydroxydammar-24-en-3-yl O-6-deoxy-α-L-mannopyranosyl-(1→2)-O-[β-D-xylopyranosyl-(1→3)]- (9CI, ACI)	C53H90O21	1062.59	711029-46-8
146	β-D-Glucopyranoside, (3β)-3-[(O-6-deoxy-α-L-mannopyranosyl-(1→2)-O-[β-D-xylopyranosyl-(1→3)]-α-L-arabinopyranosyl)oxy]-19,20-dihydroxydammar-24-en-21-yl (9CI, ACI)	C52H88O21	1048.58	711029-47-9
147	β-D-Glucopyranoside, (3β)-21-(β-D-glucopyranosyloxy)-19,20-dihydroxydammar-24-en-3-yl O-6-deoxy-α-L-mannopyranosyl-(1→2)-O-[β-D-xylopyranosyl-(1→3)]- (9CI, ACI)	C53H90O22	1078.59	711029-48-0
148	Dammar-23-en-19-al, 3-[(O-6-deoxy-α-L-mannopyranosyl-(1→2)-O-[β-D-xylopyranosyl-(1→3)]-α-L-arabinopyranosyl)oxy]-21-(β-D-glucopyranosyloxy)-25-hydroperoxy-20-hydroxy-, (3β,23E)- (9CI)	C52H86O23	1078.55	711029-49-1
149	β-D-Glucopyranoside, (3β,12β,23E)-25-hydroperoxy-12-hydroxy-20-[(6-O-β-D-xylopyranosyl-β-D-glucopyranosyl)oxy]dammar-23-en-3-yl 2-O-β-D-glucopyranosyl- (9CI, ACI)	C53H90O24	1110.58	713144-11-7
150	Dammar-25-en-19-al, 3-[(O-6-deoxy-α-L-mannopyranosyl-(1→2)-O-[β-D-xylopyranosyl-(1→3)]-α-L-arabinopyranosyl)oxy]-21-(β-D-glucopyranosyloxy)-20,24-dihydroxy-, (3β,24S)- (9CI)	C52H86O22	1062.56	711029-50-4
151	β-D-Glucopyranoside, (3β,12β,23S,24R)-20,25-epoxy-12,23,24-trihydroxydammaran-3-yl O-β-D-xylopyranosyl-(1→2)-O-[β-D-xylopyranosyl-(1→6)]- (9CI)	C46H78O18	918.517	711029-51-5
152	β-D-Glucopyranoside, (3β,12β,23S,24R)-20,25-epoxy-12,23,24-trihydroxydammaran-3-yl O-β-D-glucopyranosyl-(1→2)-O-[β-D-xylopyranosyl-(1→6)]- (9CI)	C47H80O19	948.527	711029-52-6
153	β-D-Xylopyranoside, (3β,12β,23S,24R)-20,25-epoxy-12,23,24-trihydroxydammaran-3-yl 2-O-β-D-glucopyranosyl- (9CI)	C41H70O14	786.475	711029-53-7
154	β-D-Glucopyranoside, (3β,12β,23S,24R)-20,25-epoxy-12,23,24-trihydroxydammaran-3-yl 2-O-β-D-xylopyranosyl- (9CI)	C41H70O14	786.475	711029-54-8
155	β-D-Xylopyranoside, (3β,12β,23S,24R)-23-(acetyloxy)-20,25-epoxy-12,24-dihydroxydammaran-3-yl 2-O-β-D-xylopyranosyl- (9CI)	C42H70O14	798.475	711029-55-9
156	β-D-Glucopyranoside, (3β,12β,23S,24R)-23-(acetyloxy)-20,25-epoxy-12,24-dihydroxydammaran-3-yl 2-O-β-D-xylopyranosyl- (9CI)	C43H72O15	828.485	711029-56-0
157	β-D-Glucopyranoside, (3β,12β,23S,24R)-23-(acetyloxy)-20,25-epoxy-12,24-dihydroxydammaran-3-yl O-β-D-xylopyranosyl-(1→2)-O-[β-D-xylopyranosyl-(1→6)]- (9CI)	C48H80O19	960.527	711029-57-1
158	Dammar-24-en-21-oic acid, 20-[(6-deoxy-α-L-mannopyranosyl)oxy]-3-[(2-O-β-D-glucopyranosyl-α-L-arabinopyranosyl)oxy]-23-hydroxy-, γ-lactone, (3β)- (9CI)	C47H76O17	912.506	165307-06-2
159	Dammar-24-en-21-oic acid, 20-[(6-deoxy-α-L-mannopyranosyl)oxy]-3-[(2-O-β-D-glucopyranosyl-α-L-arabinopyranosyl)oxy]-23-hydroxy-, γ-lactone, (3β,20R)- (9CI)	C47H76O17	912.506	165189-82-2
160	β-D-Glucopyranoside, (3β,23E)-20-[(6-deoxy-α-L-mannopyranosyl)oxy]-3-[(2-O-β-D-glucopyranosyl-α-L-arabinopyranosyl)oxy]-25-hydroxydammar-23-en-26-yl (9CI)	C53H90O22	1078.59	165189-83-3
161	β-D-Glucopyranoside, (3β)-24-[(6-deoxy-α-L-mannopyranosyl)oxy]-3-[(2-O-β-D-glucopyranosyl-α-L-arabinopyranosyl)oxy]-20-hydroxydammar-25-en-21-yl (9CI)	C53H90O22	1078.59	165189-84-4
162	β-D-Glucopyranoside, (3β,12β)-20-(β-D-glucopyranosyloxy)-12-hydroxydammar-24-en-3-yl O-6-deoxy-α-L-mannopyranosyl-(1→2)-O-[β-D-xylopyranosyl-(1→3)]-, 6-acetate (ACI)	C55H92O22	1104.61	1415907-15-1
163	β-D-Glucopyranoside, (3β,12β)-21-(β-D-glucopyranosyloxy)-12,20-dihydroxydammar-24-en-3-yl O-6-deoxy-α-L-mannopyranosyl-(1→2)-O-[β-D-xylopyranosyl-(1→3)]-, 6-acetate (ACI)	C55H92O23	1120.6	1415907-16-2
164	β-D-Glucopyranoside, (3β)-20,21-dihydroxydammar-24-en-3-yl O-6-deoxy-α-L-mannopyranosyl-(1→2)-O-[β-D-glucopyranosyl-(1→3)]- (ACI)	C48H82O17	930.553	1415907-17-3
165	Dammar-24-en-21-oic acid, 3-[(O-6-deoxy-α-L-mannopyranosyl-(1→2)-O-[β-D-glucopyranosyl-(1→3)]-β-D-glucopyranosyl)oxy]-20-hydroxy-, β-D-glucopyranosyl ester, (3β)- (ACI)	C54H90O23	1106.58	1415907-18-4
166	β-D-Glucopyranoside, (3β)-21-hydroxy-20-[(6-O-β-D-xylopyranosyl-β-D-glucopyranosyl)oxy]dammar-24-en-3-yl O-6-deoxy-α-L-mannopyranosyl-(1→2)-O-[β-D-xylopyranosyl-(1→3)]- (ACI)	C58H98O25	1194.64	1415907-19-5
167	Dammar-24-en-21-oic acid, 3-[(O-6-deoxy-α-L-mannopyranosyl-(1→2)-O-[β-D-glucopyranosyl-(1→3)]-β-D-glucopyranosyl)oxy]-20-hydroxy-, (3β)- (ACI)	C48H80O18	944.532	1415907-20-8
168	β-D-Glucopyranoside, (3β,12β)-20-(β-D-glucopyranosyloxy)-12-hydroxydammar-24-en-3-yl O-6-deoxy-α-L-mannopyranosyl-(1→2)-O-[β-D-glucopyranosyl-(1→3)]- (ACI)	C54H92O22	1092.61	1415907-21-9
169	β-D-Glucopyranoside, (3β,23E)-21-(β-D-glucopyranosyloxy)-20,25-dihydroxydammar-23-en-3-yl O-6-deoxy-α-L-mannopyranosyl-(1→2)-O-[β-D-glucopyranosyl-(1→3)]- (ACI)	C54H92O23	1108.6	1415907-22-0
170	β-D-Glucopyranoside, (3β)-20-(β-D-glucopyranosyloxy)-21-hydroxydammar-24-en-3-yl O-6-deoxy-α-L-mannopyranosyl-(1→2)-O-[β-D-glucopyranosyl-(1→3)]-O-[β-D-xylopyranosyl-(1→6)]- (ACI)	C59H100O26	1224.65	1415907-23-1
171	Dammar-24-en-21-oic acid, 3-[(O-6-deoxy-α-L-mannopyranosyl-(1→2)-O-[β-D-glucopyranosyl-(1→6)]-O-[β-D-xylopyranosyl-(1→3)]-β-D-glucopyranosyl)oxy]-20-hydroxy-, β-D-glucopyranosyl ester, (3β)- (ACI)	C59H98O27	1238.63	1415907-24-2
172	Dammar-23-en-12-one, 3-[(O-β-D-glucopyranosyl-(1→6)-O-β-D-glucopyranosyl-(1→3)-O-[6-deoxy-α-L-mannopyranosyl-(1→2)]-β-D-xylopyranosyl)oxy]-21-(β-D-glucopyranosyloxy)-20,25-dihydroxy-, (3β,23E)- (ACI)	C59H98O28	1254.62	1415907-25-3
173	Dammar-24-en-21-oic acid, 3-[(O-β-D-glucopyranosyl-(1→6)-O-β-D-glucopyranosyl-(1→3)-O-[6-deoxy-α-L-mannopyranosyl-(1→2)]-β-D-glucopyranosyl)oxy]-20-hydroxy-, β-D-glucopyranosyl ester, (3β)- (ACI)	C60H100O28	1268.64	1415907-26-4
174	Dammar-24-en-12-one, 20-[[6-O-(6-deoxy-β-D-glucopyranosyl)-β-D-glucopyranosyl]oxy]-3-[(2-O-β-D-glucopyranosyl-β-D-glucopyranosyl)oxy]-2-hydroxy-, (2α,3β)- (9CI)	C54H90O23	1106.58	184022-04-6
175	Dammar-24-en-12-one, 3-[(2-O-β-D-glucopyranosyl-β-D-glucopyranosyl)oxy]-2-hydroxy-20-[(6-O-β-D-xylopyranosyl-β-D-glucopyranosyl)oxy]-, (2α,3β)- (9CI)	C53H88O23	1092.57	184022-12-6
176	β-D-Glucopyranoside, (3β)-20-(β-D-glucopyranosyloxy)-19-hydroxydammar-24-en-3-yl 2-O-β-D-glucopyranosyl- (9CI)	C48H82O18	946.548	184022-18-2
177	Dammar-24-ene-19,21-dial, 3-[(O-6-deoxy-α-L-mannopyranosyl-(1→2)-O-[β-D-xylopyranosyl-(1→3)]-α-L-arabinopyranosyl)oxy]-20,23-dihydroxy-, cyclic 21,23-hemiacetal, (3β,20ξ)- (9CI, ACI)	C46H74O17	898.49	902755-62-8
178	β-D-Glucopyranoside, (3β,20ξ)-21,23-epoxy-20,21-dihydroxydammar-24-en-3-yl O-6-deoxy-α-L-mannopyranosyl-(1→2)-O-[β-D-xylopyranosyl-(1→3)]- (9CI, ACI)	C47H78O17	914.522	902755-63-9
179	β-D-Glucopyranoside, (3β,20ξ)-21,23-epoxy-20,21-dihydroxydammar-24-en-3-yl O-6-deoxy-α-L-mannopyranosyl-(1→2)-O-[β-D-xylopyranosyl-(1→3)]-, 6-acetate (9CI, ACI)	C49H80O18	956.532	902755-64-0
180	Dammar-24-ene-19,21-dial, 3-[(O-6-deoxy-α-L-mannopyranosyl-(1→2)-O-[β-D-xylopyranosyl-(1→3)]-α-L-arabinopyranosyl)oxy]-20,23-dihydroxy-, cyclic 21,23-(ethyl acetal), (3β,20ξ)- (9CI, ACI)	C48H78O17	926.522	902755-65-1
181	β-D-Glucopyranoside, (3β,20ξ)-21,23-epoxy-21-ethoxy-20-hydroxydammar-24-en-3-yl O-6-deoxy-α-L-mannopyranosyl-(1→2)-O-[β-D-xylopyranosyl-(1→3)]- (9CI, ACI)	C49H82O17	942.553	902755-66-2
182	β-D-Glucopyranoside, (3β,5α,17β)-4,4,8,14-tetramethyl-17-[1,2,4-trihydroxy-3-(1-methylethenyl)cyclopentyl]-18-norandrostan-3-yl O-6-deoxy-α-L-mannopyranosyl-(1→2)-O-[β-D-xylopyranosyl-(1→3)]-, 6-acetate (9CI, ACI)	C49H80O18	956.532	902755-58-2
183	18-Norandrostan-19-al, 3-[(O-6-deoxy-α-L-mannopyranosyl-(1→2)-O-[β-D-xylopyranosyl-(1→3)]-β-L-arabinopyranosyl)oxy]-4,4,8,14-tetramethyl-17-[1,2,4-trihydroxy-3-(1-methylethenyl)cyclopentyl]-, (3β,5α,17β)- (9CI, ACI)	C46H74O17	898.49	902755-59-3
184	β-D-Glucopyranoside, (3β,5α,17β)-4,4,8,14-tetramethyl-17-[(1S)-1,2,4-trihydroxy-3-(1-hydroxy-1-methylethyl)cyclopentyl]-18-norandrostan-3-yl O-6-deoxy-α-L-mannopyranosyl-(1→2)-O-[β-D-xylopyranosyl-(1→3)]-, 6-acetate (9CI, ACI)	C49H82O19	974.543	913255-80-8
185	18-Norandrostan-19-al, 3-[(O-6-deoxy-α-L-mannopyranosyl-(1→2)-O-[β-D-xylopyranosyl-(1→3)]-α-L-arabinopyranosyl)oxy]-4,4,8,14-tetramethyl-17-[(1S)-1,2,4-trihydroxy-3-(1-hydroxy-1-methylethyl)cyclopentyl]-, (3β,5α,17β)- (9CI, ACI)	C46H76O18	916.501	913255-81-9
186	Dammar-23-en-19-al, 3-[(O-6-deoxy-α-L-mannopyranosyl-(1→2)-O-[β-D-xylopyranosyl-(1→3)]-α-L-arabinopyranosyl)oxy]-25-hydroperoxy-20,21-dihydroxy-, (3β,23E)- (9CI)	C46H76O18	916.501	848074-65-7
187	β-D-Glucopyranoside, (3β,12β,23S,24S)-20,24-epoxy-12,23,25-trihydroxydammaran-3-yl 2-O-β-D-xylopyranosyl- (9CI)	C41H70O14	786.475	848074-68-0
188	β-D-Glucopyranoside, (3β,23E)-20-hydroxy-25-methoxy-21-(β-D-xylopyranosyloxy)dammar-23-en-3-yl O-6-deoxy-α-L-mannopyranosyl-(1→2)-O-[β-D-xylopyranosyl-(1→3)]- (9CI)	C53H90O21	1062.59	848074-69-1
189	(20S)-3β,20,23ξ-trihydroxydammarane-24-en-21-oic acid-21,23 lactone	C30H48O4	472.354	1220780-15-3
190	(20R)-3β,20,23ξ-trihydroxydammarane-24-en-21-oic acid-21,23 lactone	C30H48O4	472.354	1220780-10-8
191	Dammar-24-en-21-oic acid, 3-[(O-6-deoxy-α-L-mannopyranosyl-(1→2)-O-[β-D-xylopyranosyl-(1→3)]-6-O-acetyl-β-D-glucopyranosyl)oxy]-20,23-dihydroxy-, γ-lactone, (3β,23S)- (9CI, ACI)	C49H78O18	954.517	862286-45-1
192	Dammar-24-en-21-oic acid, 3-[(O-6-deoxy-α-L-mannopyranosyl-(1→2)-O-[β-D-xylopyranosyl-(1→3)]-6-O-acetyl-β-D-glucopyranosyl)oxy]-20,23-dihydroxy-, γ-lactone, (3β,20R,23R)- (9CI, ACI)	C49H78O18	954.517	862286-47-3
193	Dammar-24-en-21-oic acid, 3-[(O-6-deoxy-α-L-mannopyranosyl-(1→2)-O-[β-D-xylopyranosyl-(1→3)]-β-D-glucopyranosyl)oxy]-20,23-dihydroxy-, γ-lactone, (3β,23S)- (9CI, ACI)	C47H76O17	912.506	862286-49-5
194	Dammar-24-en-21-oic acid, 3-[(O-6-deoxy-α-L-mannopyranosyl-(1→2)-O-[β-D-xylopyranosyl-(1→3)]-β-D-glucopyranosyl)oxy]-20,23-dihydroxy-, γ-lactone, (3β,20R,23R)- (9CI, ACI)	C47H76O17	912.506	862286-50-8
195	Dammar-24-en-21-oic acid, 3-[(O-6-deoxy-α-L-mannopyranosyl-(1→2)-O-[β-D-glucopyranosyl-(1→3)]-β-D-glucopyranosyl)oxy]-20,23-dihydroxy-, γ-lactone, (3β,23S)- (9CI)	C48H78O18	942.517	862286-51-9
196	Dammar-24-en-21-oic acid, 3-[(O-4-O-acetyl-6-deoxy-α-L-mannopyranosyl-(1→2)-O-[β-D-xylopyranosyl-(1→3)]-6-O-acetyl-β-D-glucopyranosyl)oxy]-20,23-dihydroxy-, γ-lactone, (3β,20R,23R)- (9CI, ACI)	C51H80O19	996.527	862286-52-0
197	β-D-Glucopyranoside, (3β,23E)-21-(β-D-glucopyranosyloxy)-20-hydroxydammara-23,25-dien-3-yl O-6-deoxy-α-L-mannopyranosyl-(1→2)-O-[β-D-xylopyranosyl-(1→3)]- (ACI)	C53H88O21	1060.58	1254123-00-6
198	Dammar-24-en-21-oic acid, 3-[(O-6-deoxy-α-L-mannopyranosyl-(1→2)-O-[β-D-xylopyranosyl-(1→3)]-α-L-arabinopyranosyl)oxy]-20,23-dihydroxy-19-oxo-, γ-lactone, (3β,20R,23R)- (ACI)	C46H72O17	896.475	1254123-01-7
199	Dammar-24-ene-19,21-dial, 3-[(O-6-deoxy-α-L-mannopyranosyl-(1→2)-O-[β-D-xylopyranosyl-(1→3)]-α-L-arabinopyranosyl)oxy]-20,23,26-trihydroxy-, cyclic 21,23-hemiacetal, (3β,20ξ,21S,23S,24E)- (ACI)	C46H74O18	914.485	1254971-31-7
200	Dammar-24-en-21-al, 3-[(O-6-deoxy-α-L-mannopyranosyl-(1→2)-O-[β-D-xylopyranosyl-(1→3)]-β-D-glucopyranosyl)oxy]-20,23-dihydroxy-, cyclic 21,23-(propyl acetal), (3β,20ξ,21R,23S)- (ACI)	C51H86O17	970.584	1345202-68-7
201	Dammar-24-en-21-al, 3-[(O-6-deoxy-α-L-mannopyranosyl-(1→2)-O-[β-D-xylopyranosyl-(1→3)]-β-D-glucopyranosyl)oxy]-20,23-dihydroxy-, cyclic 21,23-(propyl acetal), (3β,20ξ,21S,23S)- (ACI)	C51H86O17	970.584	1345202-69-8
202	Dammar-24-en-21-al, 3-[(O-6-deoxy-α-L-mannopyranosyl-(1→2)-O-[β-D-xylopyranosyl-(1→3)]-α-L-arabinopyranosyl)oxy]-20,23-dihydroxy-, cyclic 21,23-(propyl acetal), (3β,20ξ,21R,23S)- (ACI)	C50H82O17	954.553	1345202-70-1
203	Dammar-24-en-21-al, 3-[(O-6-deoxy-α-L-mannopyranosyl-(1→2)-O-[β-D-xylopyranosyl-(1→3)]-α-L-arabinopyranosyl)oxy]-20,23-dihydroxy-, cyclic 21,23-(propyl acetal), (3β,20ξ,21S,23S)- (ACI)	C50H82O17	954.553	1345202-71-2
204	Dammar-24-ene-19,21-dial, 3-[(O-6-deoxy-α-L-mannopyranosyl-(1→2)-O-[β-D-xylopyranosyl-(1→3)]-α-L-arabinopyranosyl)oxy]-20,23,26-trihydroxy-, cyclic 21,23-hemiacetal, (3β,20ξ,21R,23R,24E)- (ACI)	C46H74O18	914.485	1636906-22-3
205	Dammara-23,25-dien-19-al, 3-[(O-6-deoxy-α-L-mannopyranosyl-(1→2)-O-[β-D-xylopyranosyl-(1→3)]-α-L-arabinopyranosyl)oxy]-21-(β-D-glucopyranosyloxy)-20-hydroxy-, (3β,23E)- (ACI)	C52H84O21	1044.55	1636890-47-5
206	Gypenbioside A	C41H66O13	766.448	1386988-86-8
207	Gypenbioside B	C41H66O13	766.448	1450763-74-2
208	Dammara-24,20-dien-26-oic acid, 22-hydroxy-3-oxo-, δ-lactone, (22S)- (ACI)	C30H44O3	452.328	2170380-15-9
209	Dammar-24-en-21-oic acid, 3-[(O-6-deoxy-α-L-mannopyranosyl-(1→2)-O-[β-D-xylopyranosyl-(1→3)]-α-L-arabinopyranosyl)oxy]-20,23-dihydroxy-19-oxo-, γ-lactone, (3β,23S)- (ACI)	C46H72O17	896.475	1392136-41-2
210	β-D-Glucopyranoside, (3β)-3,20,25-trihydroxydammaran-21-yl (ACI)	C36H64O9	640.453	2120348-87-8
211	β-D-Glucopyranoside, (3β)-20,21-dihydroxydammarane-3,25-diyl bis- (ACI)	C42H74O14	802.506	2120348-90-3
212	β-D-Glucopyranoside, (3β)-20-hydroxydammar-24-ene-3,21-diyl bis- (ACI)	C42H72O13	784.495	2120348-92-5
213	Dammar-24-en-19-al, 3-(α-L-arabinopyranosyloxy)-21-(β-D-glucopyranosyloxy)-20-hydroxy-, (3β)- (ACI)	C41H68O13	768.464	2120348-96-9
214	Dammar-25-en-19-al, 3-[(O-6-deoxy-α-L-mannopyranosyl-(1→2)-O-[β-D-xylopyranosyl-(1→3)]-α-L-arabinopyranosyl)oxy]-21-(β-D-glucopyranosyloxy)-24-hydroperoxy-20-hydroxy-, (3β)- (ACI)	C52H86O23	1078.55	2126786-45-4
215	Dammaran-19-al, 3-[(O-6-deoxy-α-L-mannopyranosyl-(1→2)-O-[β-D-xylopyranosyl-(1→3)]-α-L-arabinopyranosyl)oxy]-21-(β-D-glucopyranosyloxy)-20,25-dihydroxy-, (3β)- (ACI)	C52H88O22	1064.57	2120348-98-1
216	Gypensapogenin A	C30H42O2	434.317	1372157-79-3
217	Gypensapogenin B	C30H42O2	434.317	1372157-80-6
218	Gypensapogenin C	C30H46O2	438.349	1372157-81-7
219	Gypensapogenin D	C30H46O3	454.343	1173283-55-0
220	Dammara-20(22),24-dien-21-oic acid, 3-(β-D-glucopyranosyloxy)-23-hydroxy-, γ-lactone, (3β,23S)- (ACI)/ 3-O-β-D-glucopyranosyl- gypensapogenin D	C36H56O8	616.396	1367517-47-2
221	Gypensapogenin E	C30H48O4	472.354	1416789-57-5
222	Gypensapogenin F	C30H48O4	472.354	1416789-58-6
223	Gypensapogenin G	C32H50O5	514.365	1416789-59-7
224	Gypensapogenin H	C37H62O9	650.438	1800102-88-8
225	Gypensapogenin I	C36H60O8	620.427	1800102-89-9
226	Gypensapogenin J	C36H62O8	622.443	1800102-91-3
227	Gypensapogenin K	C36H62O8	622.443	1800102-92-4
228	Gypensapogenin L	C36H58O8	618.412	1800102-90-2
229	Gypensapogenin M	C36H58O8	618.412	2151074-30-3
230	Gypensapogenin N	C36H58O8	618.412	2151074-31-4
231	Gypensapogenin O	C36H58O8	618.412	2151074-32-5
232	Gypensapogenin P	C30H50O4	474.37	2151074-33-6
233	Gypensapogenin Q	C30H48O5	488.349	2152641-81-9
234	Gypensapogenin U	C36H58O8	618.412	2222919-52-8
235	Gypensapogenin V	C36H56O7	600.401	2222919-53-9
236	Gypensapogenin W	C37H60O9	648.422	2222919-54-0
237	Gypensapogenin X	C37H62O9	650.438	2222919-55-1
238	(20R)-3β,25-dihydroxy-21,24-cyclo-dammar-23-en-21-one	C30H48O3	456.359	134441-00-2
239	Gypenoside Jh1	C36H62O9	638.438	94080-78-1
240	1,2-Cyclopentanediol, 3-(1-hydroxy-1-methylethyl)-1-[(3β,5α,17β)-3-hydroxy-4,4,8,14-tetramethyl-18-norandrostan-17-yl]-, (1S,2S,3R)- (ACI)	C30H52O4	476.385	1346551-39-0
241	3β-hydroxyetio-17β-dammaranic acid	C23H38O3	362.281	1346551-40-3
242	Dammar-24-en-21-al, 3-[(O-6-deoxy-α-L-mannopyranosyl-(1→2)-O-[β-D-glucopyranosyl-(1→3)]-α-L-arabinopyranosyl)oxy]-20,23-dihydroxy-12-oxo-, cyclic 21,23-hemiacetal, (3β,20ξ,21S,23R)- (ACI)	C47H76O18	928.501	2197974-08-4
243	Dammar-24-en-21-al, 3-[(O-6-deoxy-α-L-mannopyranosyl-(1→2)-O-[β-D-glucopyranosyl-(1→3)]-α-L-arabinopyranosyl)oxy]-20,23-dihydroxy-12-oxo-, cyclic 21,23-hemiacetal, (3β,20ξ,21R,23S)- (ACI)	C47H76O18	928.501	2197974-07-3
244	Dammar-24-en-21-al, 3-[(O-6-deoxy-α-L-mannopyranosyl-(1→2)-O-[β-D-glucopyranosyl-(1→3)]-α-L-arabinopyranosyl)oxy]-20,23-dihydroxy-12-oxo-, cyclic 21,23-hemiacetal, (3β,20ξ,21R,23S)- (ACI)	C47H76O17	912.506	2197974-09-5
245	Dammar-24-en-21-al, 3-[(O-6-deoxy-α-L-mannopyranosyl-(1→2)-O-[β-D-xylopyranosyl-(1→3)]-α-L-arabinopyranosyl)oxy]-20,23-dihydroxy-12-oxo-, cyclic 21,23-(methyl acetal), (3β,20ξ,21S,23S)- (ACI)	C47H76O17	912.506	2197974-10-8
246	Dammar-24-ene-19,21-dial, 3-[(O-6-deoxy-α-L-mannopyranosyl-(1→2)-O-[β-D-xylopyranosyl-(1→3)]-α-L-arabinopyranosyl)oxy]-20,23-dihydroxy-, cyclic 21,23-(methyl acetal), (3β,20ξ,23S)- (ACI)	C47H76O17	912.506	2197974-11-9
247	Dammar-24-en-19-al, 3-[(O-6-deoxy-α-L-mannopyranosyl-(1→2)-O-[β-D-xylopyranosyl-(1→3)]-α-L-arabinopyranosyl)oxy]-21,23-epoxy-20-hydroxy-, (3β,20S,23S)- (ACI)	C46H74O16	882.496	1429744-88-6
248	Gylongiposide I	C46H76O16	884.511	206876-12-2
249	Dammar-24-en-21-al, 3-[(O-α-L-arabinopyranosyl-(1→2)-O-β-D-glucopyranosyl-(1→3)-α-L-arabinopyranosyl)oxy]-20,23-dihydroxy-12-oxo-, cyclic 21,23-(methyl acetal), (3β,20ξ,21S,23S)- (ACI)	C47H76O18	928.501	1454658-60-6
250	Dammar-24-en-19-al, 3-[(O-α-L-arabinopyranosyl-(1→2)-O-β-D-xylopyranosyl-(1→3)-α-L-arabinopyranosyl)oxy]-21,23-epoxy-20-hydroxy-, (3β,20ξ,23S)- (ACI)	C45H72O16	868.48	1454658-61-7
251	Dammar-24-en-12-one, 3-[(O-6-deoxy-α-L-mannopyranosyl-(1→2)-O-[β-D-glucopyranosyl-(1→3)]-α-L-arabinopyranosyl)oxy]-21,23-epoxy-20-hydroxy-, (3β,20R,23S)- (ACI)(scifinder名称)	C47H76O17	912.506	1461743-25-8
252	21-norgypenoside A	C47H76O17	912.506	1461743-29-2
253	21-norgypenoside B	C46H74O16	882.496	1461743-30-5
254	Ginsenoside Rg5	C42H70O12	766.485	186763-78-0
255	Ginsenoside Rg3	C42H72O13	784.495	14197-60-5
256	(20S)-ginsenoside Rh1	C36H62O9	638.438	63223-86-9
257	(20R)-ginsenoside Rh1	C36H62O9	638.438	80952-71-2
258	Ginsenoside F1	C36H62O9	638.438	53963-43-2
259	Ginsenoside Rc	C53H90O22	1078.59	11021-14-0
260	(20S)-ginsenoside Rg2	C42H72O13	784.495	52286-74-5
261	(20R)-ginsenoside Rg2	C42H72O13	784.495	80952-72-3
262	Gycomoside I	C42H72O15	816.485	150626-50-9
263	Gypentonoside A	C54H88O21	1072.58	187277-03-8
264	Secolongipegenin S1	C30H48O6	504.344	2276641-41-7
265	Secolongipegenin S2	C30H50O7	522.354	2276641-44-0
266	Secolongipegenin S3	C24H38O5	406.271	2276641-50-8
267	Longipenoside ND1	C42H68O16	828.449	2276641-53-1
268	Longipenoside ND2	C48H78O20	974.506	2276641-60-0
269	Longipenoside GL1	C54H90O22	1090.59	2276641-64-4
270	Longipenoside GL2	C54H86O20	1054.57	2276641-67-7
271	Longipenoside GL3	C48H80O17	928.537	2276641-69-9
272	Longipenoside GL4	C54H90O21	1074.59	2276641-71-3
273	Longipenoside GL5	C42H70O12	766.485	2276641-74-6
274	Gylongiposide II	C41H68O13	768.464	2669065-12-5
275	Gylongiposide III	C41H68O13	768.464	2669065-13-6
276	Gypenoside LXXXVIII	C53H90O21	1062.59	/
277	Gypenoside LXXXIX	C59H98O26	1222.63	/
278	Gypenoside CP1	C55H92O23	1120.6	/
279	Gypenoside CP2	C52H86O19	1014.57	/
280	Gypenoside CP3	C57H94O23	1146.62	/
281	Gypenoside CP4	C57H94O22	1130.62	/
282	Gypenoside CP5	C58H90O19	1090.61	/
283	Gypenoside CP6	C63H98O23	1222.65	/
284	Gypenoside C	C52H88O21	1048.58	/
285	Gypenoside D	C41H68O12	752.469	/
286	Gypenoside E	C46H72O20	944.46	/
287	(3S*,20S*,21R*,23R*)-21-O-n-butyl-3,20,21-trihydroxy-21,23-epoxydammar-24-ene 3-O-[α-ʟ-rhamnopyranosyl-(1→2)]-[β-ᴅ-xylopyranosyl-(1→3)]-α-ʟ-arabinopyranoside	C50H84O16	940.574	/
288	(3S*,20R*,21S*,23R*)-21-O-n-butyl-3,20,21-trihydroxy-21,23-epoxydammar-24-ene 3-O-[α-ʟ-rhamnopyranosyl-(1→2)]-[β-ᴅ-xylopyranosyl-(1→3)]-β-ᴅ-6-O-acetyl-glucopyranoside	C53H88O18	1012.59	/
289	(20S)-3β,20,21-trihydroxydammar-24-ene 3-O-[α-ʟ- rhamnopyranosyl(1→2)][β-ᴅ-xylopyranosyl(1→3)]-β-ᴅ-glucopyranoside	C47H80O16	900.542	/
290	Gypensapogenin R	C42H72O13	784.495	/
291	Gypensapogenin S	C37H64O8	636.458	/
292	Gypensapogenin T	C38H66O10	682.464	/
293	(23S)-3β-hydroxydammar-20,24-dien-21-oic acid 21,23-lactone	C30H46O3	454.343	/
294	Gypsapogenin A	C30H48O5	488.349	/
295	2α,3β,12β,20S-tetrahydroxydammar-24-ene-3-O-β-ᴅ-glucopyranosyl-20-O-β-ᴅ-glucopyranoside	C42H72O13	784.495	/
296	20S-dammar-24-en-2α,3β,12β,20-tetraol	C30H52O4	476.385	/
297	(20S,24S)-3β,20,21β,23β,25-pentahydroxy-21,24-cyclodammarane	C30H52O5	492.38	/
298	Yunnangypenoside A	C42H72O15	816.485	/
299	Yunnangypenoside B	C42H72O15	816.485	/
300	Yunnangypenoside C	C42H72O14	800.49	/
301	Yunnangypenoside D	C54H92O23	1108.6	/
302	Yunnangypenoside E	C56H94O24	1150.61	/
303	Yunnangypenoside F	C54H90O24	1122.58	/
304	Yunnangypenoside G	C54H92O22	1092.61	/
305	Yunnangypenoside H	C54H92O22	1092.61	/
306	Yunnangypenoside I	C48H82O18	946.548	/
307	Yunnangypenoside J	C54H92O24	1124.6	/
308	Gypenoside CII	C53H90O24	1110.58	/
309	Gypenoside CIII	C47H80O19	948.527	/
310	Gypenoside CIV	C42H72O15	816.485	/
311	Gypenoside CV	C47H80O18	932.532	/
312	Gypenoside CVI	C52H88O22	1064.57	/
313	Gypenoside CVII	C52H88O21	1048.58	/
314	Gypenoside CVIII	C52H88O22	1064.57	/
315	Gypenoside CIX	C48H82O20	978.538	/
316	Gypenoside CX	C47H78O18	930.517	/
317	Gypenoside CXI	C53H90O24	1110.58	/
318	Gypenoside CXII	C53H90O24	1110.58	/
319	Gypenoside CXIII	C47H80O19	948.527	/
320	Gypenoside CXIV	C48H82O20	978.538	/
321	Gypenoside CXV	C47H80O18	932.532	/
322	Gypenoside XC	C59H100O27	1240.64	/
323	Gypenoside XCI	C47H80O17	916.537	/
324	Gypenoside XCII	C59H100O25	1208.65	/
325	Gypenoside XCIII	C50H84O18	972.563	/
326	Gypenoside XCIV	C61H102O27	1266.66	/
327	Gypenoside XCV	C50H84O18	972.563	/
328	Gypenoside XCVI	C55H92O22	1104.61	/
329	Gypenoside XCVII	C41H70O13	770.48	/
330	Gypenoside XCVIII	C59H100O27	1240.64	/
331	Gypenoside XCIX	C47H80O17	916.537	/
332	Gypenoside C	C47H80O17	916.537	/
333	Gypenoside CI	C59H100O27	1240.64	/
