# Supplementary material for: Utilizing High-Resolution Mass Spectrometry Data Mining Strategy in R Programming Language for Rapid Annotation of Absorbed Prototypes and Metabolites of Gypenosides
Source: Molecules. 2025 Feb 7;30(4):779. doi: 10.3390/molecules30040779 (PMC11858763; doi:10.3390/molecules30040779)
Supplement: Supplementary file 1 [file molecules-30-00779-s001.zip › Table S8.xlsx]

## Sheet: Sheet 1
Parent compound	Parent compound formula	Parent compound mass	Metabolic reaction description	Metabolic reaction formula	Metabolic reaction mass	Phase
Dammar-24-en-21-oic acid, 3-[(O-6-deoxy-α-L-mannopyranosyl-(1→2)-O-[6-deoxy-α-L-mannopyranosyl-(1→3)]-β-D-glucopyranosyl)oxy]-20,23-dihydroxy-, O-6-deoxy-α-L-mannopyranosyl-(1→6)-O-[β-D-glucopyranosyl-(1→2)]-β-D-glucopyranosyl ester, (3β,4β)- (ACI)	C66H110O32	1414.6948	Oxidative Deamination to alcohol	-NH+O	0.984	1
Dammar-24-en-21-oic acid, 3-[(O-6-deoxy-α-L-mannopyranosyl-(1→2)-O-[6-deoxy-α-L-mannopyranosyl-(1→3)]-β-D-glucopyranosyl)oxy]-20,23-dihydroxy-, O-6-deoxy-α-L-mannopyranosyl-(1→6)-O-[β-D-glucopyranosyl-(1→2)]-β-D-glucopyranosyl ester, (3β,4β)- (ACI)	C66H110O32	1414.6948	Isopropyl to acid	-C2H6+O2	1.9429	1
Dammar-24-en-21-oic acid, 3-[(O-6-deoxy-α-L-mannopyranosyl-(1→2)-O-[6-deoxy-α-L-mannopyranosyl-(1→3)]-β-D-glucopyranosyl)oxy]-20,23-dihydroxy-, O-6-deoxy-α-L-mannopyranosyl-(1→6)-O-[β-D-glucopyranosyl-(1→2)]-β-D-glucopyranosyl ester, (3β,4β)- (ACI)	C66H110O32	1414.6948	Demethylation + hydroxylation	-CH2+O	1.9793	1
Dammar-24-en-21-oic acid, 3-[(O-6-deoxy-α-L-mannopyranosyl-(1→2)-O-[6-deoxy-α-L-mannopyranosyl-(1→3)]-β-D-glucopyranosyl)oxy]-20,23-dihydroxy-, O-6-deoxy-α-L-mannopyranosyl-(1→6)-O-[β-D-glucopyranosyl-(1→2)]-β-D-glucopyranosyl ester, (3β,4β)- (ACI)	C66H110O32	1414.6948	Reduction	+H2	2.0157	1
Dammar-24-en-21-oic acid, 3-[(O-6-deoxy-α-L-mannopyranosyl-(1→2)-O-[6-deoxy-α-L-mannopyranosyl-(1→3)]-β-D-glucopyranosyl)oxy]-20,23-dihydroxy-, O-6-deoxy-α-L-mannopyranosyl-(1→6)-O-[β-D-glucopyranosyl-(1→2)]-β-D-glucopyranosyl ester, (3β,4β)- (ACI)	C66H110O32	1414.6948	Hydroxylation + desaturation	+O-H2	13.9793	1
Dammar-24-en-21-oic acid, 3-[(O-6-deoxy-α-L-mannopyranosyl-(1→2)-O-[6-deoxy-α-L-mannopyranosyl-(1→3)]-β-D-glucopyranosyl)oxy]-20,23-dihydroxy-, O-6-deoxy-α-L-mannopyranosyl-(1→6)-O-[β-D-glucopyranosyl-(1→2)]-β-D-glucopyranosyl ester, (3β,4β)- (ACI)	C66H110O32	1414.6948	Methylation	+CH2	14.0157	2
Dammar-24-en-21-oic acid, 3-[(O-6-deoxy-α-L-mannopyranosyl-(1→2)-O-[6-deoxy-α-L-mannopyranosyl-(1→3)]-β-D-glucopyranosyl)oxy]-20,23-dihydroxy-, O-6-deoxy-α-L-mannopyranosyl-(1→6)-O-[β-D-glucopyranosyl-(1→2)]-β-D-glucopyranosyl ester, (3β,4β)- (ACI)	C66H110O32	1414.6948	Ethyl to carboxylic acid	-CH4+O2	15.9585	1
Dammar-24-en-21-oic acid, 3-[(O-6-deoxy-α-L-mannopyranosyl-(1→2)-O-[6-deoxy-α-L-mannopyranosyl-(1→3)]-β-D-glucopyranosyl)oxy]-20,23-dihydroxy-, O-6-deoxy-α-L-mannopyranosyl-(1→6)-O-[β-D-glucopyranosyl-(1→2)]-β-D-glucopyranosyl ester, (3β,4β)- (ACI)	C66H110O32	1414.6948	Hydroxylation	+O	15.9949	1
Dammar-24-en-21-oic acid, 3-[(O-6-deoxy-α-L-mannopyranosyl-(1→2)-O-[6-deoxy-α-L-mannopyranosyl-(1→3)]-β-D-glucopyranosyl)oxy]-20,23-dihydroxy-, O-6-deoxy-α-L-mannopyranosyl-(1→6)-O-[β-D-glucopyranosyl-(1→2)]-β-D-glucopyranosyl ester, (3β,4β)- (ACI)	C66H110O32	1414.6948	Demethylation + 2 hydroxylation	-CH2+O2	17.9742	1
Dammar-24-en-21-oic acid, 3-[(O-6-deoxy-α-L-mannopyranosyl-(1→2)-O-[6-deoxy-α-L-mannopyranosyl-(1→3)]-β-D-glucopyranosyl)oxy]-20,23-dihydroxy-, O-6-deoxy-α-L-mannopyranosyl-(1→6)-O-[β-D-glucopyranosyl-(1→2)]-β-D-glucopyranosyl ester, (3β,4β)- (ACI)	C66H110O32	1414.6948	Hydration	+H2O	18.0106	1
Dammar-24-en-21-oic acid, 3-[(O-6-deoxy-α-L-mannopyranosyl-(1→2)-O-[6-deoxy-α-L-mannopyranosyl-(1→3)]-β-D-glucopyranosyl)oxy]-20,23-dihydroxy-, O-6-deoxy-α-L-mannopyranosyl-(1→6)-O-[β-D-glucopyranosyl-(1→2)]-β-D-glucopyranosyl ester, (3β,4β)- (ACI)	C66H110O32	1414.6948	Quinone formation	-H2+O2	29.9742	1
Dammar-24-en-21-oic acid, 3-[(O-6-deoxy-α-L-mannopyranosyl-(1→2)-O-[6-deoxy-α-L-mannopyranosyl-(1→3)]-β-D-glucopyranosyl)oxy]-20,23-dihydroxy-, O-6-deoxy-α-L-mannopyranosyl-(1→6)-O-[β-D-glucopyranosyl-(1→2)]-β-D-glucopyranosyl ester, (3β,4β)- (ACI)	C66H110O32	1414.6948	Hydroxylation + methylation	+O+CH2	30.0106	2
Dammar-24-en-21-oic acid, 3-[(O-6-deoxy-α-L-mannopyranosyl-(1→2)-O-[6-deoxy-α-L-mannopyranosyl-(1→3)]-β-D-glucopyranosyl)oxy]-20,23-dihydroxy-, O-6-deoxy-α-L-mannopyranosyl-(1→6)-O-[β-D-glucopyranosyl-(1→2)]-β-D-glucopyranosyl ester, (3β,4β)- (ACI)	C66H110O32	1414.6948	2 Hydroxylation	+O2	31.9898	1
Dammar-24-en-21-oic acid, 3-[(O-6-deoxy-α-L-mannopyranosyl-(1→2)-O-[6-deoxy-α-L-mannopyranosyl-(1→3)]-β-D-glucopyranosyl)oxy]-20,23-dihydroxy-, O-6-deoxy-α-L-mannopyranosyl-(1→6)-O-[β-D-glucopyranosyl-(1→2)]-β-D-glucopyranosyl ester, (3β,4β)- (ACI)	C66H110O32	1414.6948	Alkenes to dihydrodiol	+H2O2	34.0055	1
Dammar-24-en-21-oic acid, 3-[(O-6-deoxy-α-L-mannopyranosyl-(1→2)-O-[6-deoxy-α-L-mannopyranosyl-(1→3)]-β-D-glucopyranosyl)oxy]-20,23-dihydroxy-, O-6-deoxy-α-L-mannopyranosyl-(1→6)-O-[β-D-glucopyranosyl-(1→2)]-β-D-glucopyranosyl ester, (3β,4β)- (ACI)	C66H110O32	1414.6948	Acelylation	+C2H2O	42.0106	2
Dammar-24-en-21-oic acid, 3-[(O-6-deoxy-α-L-mannopyranosyl-(1→2)-O-[6-deoxy-α-L-mannopyranosyl-(1→3)]-β-D-glucopyranosyl)oxy]-20,23-dihydroxy-, O-6-deoxy-α-L-mannopyranosyl-(1→6)-O-[β-D-glucopyranosyl-(1→2)]-β-D-glucopyranosyl ester, (3β,4β)- (ACI)	C66H110O32	1414.6948	3 Hydroxylation	+O3	47.9847	1
Dammar-24-en-21-oic acid, 3-[(O-6-deoxy-α-L-mannopyranosyl-(1→2)-O-[6-deoxy-α-L-mannopyranosyl-(1→3)]-β-D-glucopyranosyl)oxy]-20,23-dihydroxy-, O-6-deoxy-α-L-mannopyranosyl-(1→6)-O-[β-D-glucopyranosyl-(1→2)]-β-D-glucopyranosyl ester, (3β,4β)- (ACI)	C66H110O32	1414.6948	Glycine conjugation	+C2H3NO	57.0215	2
Dammar-24-en-21-oic acid, 3-[(O-6-deoxy-α-L-mannopyranosyl-(1→2)-O-[6-deoxy-α-L-mannopyranosyl-(1→3)]-β-D-glucopyranosyl)oxy]-20,23-dihydroxy-, O-6-deoxy-α-L-mannopyranosyl-(1→6)-O-[β-D-glucopyranosyl-(1→2)]-β-D-glucopyranosyl ester, (3β,4β)- (ACI)	C66H110O32	1414.6948	Sulfate conjugation	+SO3	79.9568	2
Dammar-24-en-21-oic acid, 3-[(O-6-deoxy-α-L-mannopyranosyl-(1→2)-O-[6-deoxy-α-L-mannopyranosyl-(1→3)]-β-D-glucopyranosyl)oxy]-20,23-dihydroxy-, O-6-deoxy-α-L-mannopyranosyl-(1→6)-O-[β-D-glucopyranosyl-(1→2)]-β-D-glucopyranosyl ester, (3β,4β)- (ACI)	C66H110O32	1414.6948	Hydroxylation + sulfation	+SO4	95.9517	2
Dammar-24-en-21-oic acid, 3-[(O-6-deoxy-α-L-mannopyranosyl-(1→2)-O-[6-deoxy-α-L-mannopyranosyl-(1→3)]-β-D-glucopyranosyl)oxy]-20,23-dihydroxy-, O-6-deoxy-α-L-mannopyranosyl-(1→6)-O-[β-D-glucopyranosyl-(1→2)]-β-D-glucopyranosyl ester, (3β,4β)- (ACI)	C66H110O32	1414.6948	Cysteine conjugation	+C3H5NOS	103.009	2
Dammar-24-en-21-oic acid, 3-[(O-6-deoxy-α-L-mannopyranosyl-(1→2)-O-[6-deoxy-α-L-mannopyranosyl-(1→3)]-β-D-glucopyranosyl)oxy]-20,23-dihydroxy-, O-6-deoxy-α-L-mannopyranosyl-(1→6)-O-[β-D-glucopyranosyl-(1→2)]-β-D-glucopyranosyl ester, (3β,4β)- (ACI)	C66H110O32	1414.6948	Taurine conjugation	+C2H5NO2S	107.004	2
Dammar-24-en-21-oic acid, 3-[(O-6-deoxy-α-L-mannopyranosyl-(1→2)-O-[6-deoxy-α-L-mannopyranosyl-(1→3)]-β-D-glucopyranosyl)oxy]-20,23-dihydroxy-, O-6-deoxy-α-L-mannopyranosyl-(1→6)-O-[β-D-glucopyranosyl-(1→2)]-β-D-glucopyranosyl ester, (3β,4β)- (ACI)	C66H110O32	1414.6948	S-Cysteine conjugation	+C3H5NO2S	119.004	2
Dammar-24-en-21-oic acid, 3-[(O-6-deoxy-α-L-mannopyranosyl-(1→2)-O-[6-deoxy-α-L-mannopyranosyl-(1→3)]-β-D-glucopyranosyl)oxy]-20,23-dihydroxy-, O-6-deoxy-α-L-mannopyranosyl-(1→6)-O-[β-D-glucopyranosyl-(1→2)]-β-D-glucopyranosyl ester, (3β,4β)- (ACI)	C66H110O32	1414.6948	Decarboxylation + glucuronidation	+C5H8O5	148.037	2
Dammar-24-en-21-oic acid, 3-[(O-6-deoxy-α-L-mannopyranosyl-(1→2)-O-[6-deoxy-α-L-mannopyranosyl-(1→3)]-β-D-glucopyranosyl)oxy]-20,23-dihydroxy-, O-6-deoxy-α-L-mannopyranosyl-(1→6)-O-[β-D-glucopyranosyl-(1→2)]-β-D-glucopyranosyl ester, (3β,4β)- (ACI)	C66H110O32	1414.6948	N-acetylcysteine conjugation	+C5H7NO3S	161.015	2
Dammar-24-en-21-oic acid, 3-[(O-6-deoxy-α-L-mannopyranosyl-(1→2)-O-[6-deoxy-α-L-mannopyranosyl-(1→3)]-β-D-glucopyranosyl)oxy]-20,23-dihydroxy-, O-6-deoxy-α-L-mannopyranosyl-(1→6)-O-[β-D-glucopyranosyl-(1→2)]-β-D-glucopyranosyl ester, (3β,4β)- (ACI)	C66H110O32	1414.6948	Glucuronide conjugation	+C6H8O6	176.032	2
Dammar-24-en-21-oic acid, 3-[(O-6-deoxy-α-L-mannopyranosyl-(1→2)-O-[6-deoxy-α-L-mannopyranosyl-(1→3)]-β-D-glucopyranosyl)oxy]-20,23-dihydroxy-, O-6-deoxy-α-L-mannopyranosyl-(1→6)-O-[β-D-glucopyranosyl-(1→2)]-β-D-glucopyranosyl ester, (3β,4β)- (ACI)	C66H110O32	1414.6948	2 O-sulfate conjugation	+S2O8	191.904	2
Dammar-24-en-21-oic acid, 3-[(O-6-deoxy-α-L-mannopyranosyl-(1→2)-O-[6-deoxy-α-L-mannopyranosyl-(1→3)]-β-D-glucopyranosyl)oxy]-20,23-dihydroxy-, O-6-deoxy-α-L-mannopyranosyl-(1→6)-O-[β-D-glucopyranosyl-(1→2)]-β-D-glucopyranosyl ester, (3β,4β)- (ACI)	C66H110O32	1414.6948	Hydroxylation + glucuronide conjugation	+C6H8O7	192.027	2
Dammar-24-en-21-oic acid, 3-[(O-6-deoxy-α-L-mannopyranosyl-(1→2)-O-[6-deoxy-α-L-mannopyranosyl-(1→3)]-β-D-glucopyranosyl)oxy]-20,23-dihydroxy-, O-6-deoxy-α-L-mannopyranosyl-(1→6)-O-[β-D-glucopyranosyl-(1→2)]-β-D-glucopyranosyl ester, (3β,4β)- (ACI)	C66H110O32	1414.6948	Glutathione conjugation	+C10H15N3O5S	289.073	2
Dammar-24-en-21-oic acid, 3-[(O-6-deoxy-α-L-mannopyranosyl-(1→2)-O-[6-deoxy-α-L-mannopyranosyl-(1→3)]-β-D-glucopyranosyl)oxy]-20,23-dihydroxy-, O-6-deoxy-α-L-mannopyranosyl-(1→6)-O-[β-D-glucopyranosyl-(1→2)]-β-D-glucopyranosyl ester, (3β,4β)- (ACI)	C66H110O32	1414.6948	Desaturation + S-Glutathione conjugation	+C10H13N3O6S	303.053	2
Dammar-24-en-21-oic acid, 3-[(O-6-deoxy-α-L-mannopyranosyl-(1→2)-O-[6-deoxy-α-L-mannopyranosyl-(1→3)]-β-D-glucopyranosyl)oxy]-20,23-dihydroxy-, O-6-deoxy-α-L-mannopyranosyl-(1→6)-O-[β-D-glucopyranosyl-(1→2)]-β-D-glucopyranosyl ester, (3β,4β)- (ACI)	C66H110O32	1414.6948	S-Glutathione conjugation	+C10H15N3O6S	305.068	2
Dammar-24-en-21-oic acid, 3-[(O-6-deoxy-α-L-mannopyranosyl-(1→2)-O-[6-deoxy-α-L-mannopyranosyl-(1→3)]-β-D-glucopyranosyl)oxy]-20,23-dihydroxy-, O-6-deoxy-α-L-mannopyranosyl-(1→6)-O-[β-D-glucopyranosyl-(1→2)]-β-D-glucopyranosyl ester, (3β,4β)- (ACI)	C66H110O32	1414.6948	OH + S-Glutathione conjugation	+C10H15N3O7S	321.063	2
Dammar-24-en-21-oic acid, 3-[(O-6-deoxy-α-L-mannopyranosyl-(1→2)-O-[6-deoxy-α-L-mannopyranosyl-(1→3)]-β-D-glucopyranosyl)oxy]-20,23-dihydroxy-, O-6-deoxy-α-L-mannopyranosyl-(1→6)-O-[β-D-glucopyranosyl-(1→2)]-β-D-glucopyranosyl ester, (3β,4β)- (ACI)	C66H110O32	1414.6948	2 Glucuronide conjugation	+C12H16O12	352.064	2
Dammar-24-en-21-oic acid, 3-[(O-6-deoxy-α-L-mannopyranosyl-(1→2)-O-[6-deoxy-α-L-mannopyranosyl-(1→3)]-β-D-glucopyranosyl)oxy]-20,23-dihydroxy-, O-6-deoxy-α-L-mannopyranosyl-(1→6)-O-[β-D-glucopyranosyl-(1→2)]-β-D-glucopyranosyl ester, (3β,4β)- (ACI)	C66H110O32	1414.6948	2-ethoxyl to acid	-CH4 + O	0.0364	1
Dammar-24-en-21-oic acid, 3-[(O-6-deoxy-α-L-mannopyranosyl-(1→2)-O-[6-deoxy-α-L-mannopyranosyl-(1→3)]-β-D-glucopyranosyl)oxy]-20,23-dihydroxy-, O-6-deoxy-α-L-mannopyranosyl-(1→6)-O-[β-D-glucopyranosyl-(1→2)]-β-D-glucopyranosyl ester, (3β,4β)- (ACI)	C66H110O32	1414.6948	Oxidative Deamination to ketone	-NH3 + O	1.0316	1
Dammar-24-en-21-oic acid, 3-[(O-6-deoxy-α-L-mannopyranosyl-(1→2)-O-[6-deoxy-α-L-mannopyranosyl-(1→3)]-β-D-glucopyranosyl)oxy]-20,23-dihydroxy-, O-6-deoxy-α-L-mannopyranosyl-(1→6)-O-[β-D-glucopyranosyl-(1→2)]-β-D-glucopyranosyl ester, (3β,4β)- (ACI)	C66H110O32	1414.6948	Oxidative Defluorination	-F + OH	1.9957	1
Dammar-24-en-21-oic acid, 3-[(O-6-deoxy-α-L-mannopyranosyl-(1→2)-O-[6-deoxy-α-L-mannopyranosyl-(1→3)]-β-D-glucopyranosyl)oxy]-20,23-dihydroxy-, O-6-deoxy-α-L-mannopyranosyl-(1→6)-O-[β-D-glucopyranosyl-(1→2)]-β-D-glucopyranosyl ester, (3β,4β)- (ACI)	C66H110O32	1414.6948	Desaturation	-H2	2.0157	1
Dammar-24-en-21-oic acid, 3-[(O-6-deoxy-α-L-mannopyranosyl-(1→2)-O-[6-deoxy-α-L-mannopyranosyl-(1→3)]-β-D-glucopyranosyl)oxy]-20,23-dihydroxy-, O-6-deoxy-α-L-mannopyranosyl-(1→6)-O-[β-D-glucopyranosyl-(1→2)]-β-D-glucopyranosyl ester, (3β,4β)- (ACI)	C66H110O32	1414.6948	Twto sequential desaturations	-H4	4.0313	1
Dammar-24-en-21-oic acid, 3-[(O-6-deoxy-α-L-mannopyranosyl-(1→2)-O-[6-deoxy-α-L-mannopyranosyl-(1→3)]-β-D-glucopyranosyl)oxy]-20,23-dihydroxy-, O-6-deoxy-α-L-mannopyranosyl-(1→6)-O-[β-D-glucopyranosyl-(1→2)]-β-D-glucopyranosyl ester, (3β,4β)- (ACI)	C66H110O32	1414.6948	Ethyl to alcohol	-C2H4 + O	12.0364	1
Dammar-24-en-21-oic acid, 3-[(O-6-deoxy-α-L-mannopyranosyl-(1→2)-O-[6-deoxy-α-L-mannopyranosyl-(1→3)]-β-D-glucopyranosyl)oxy]-20,23-dihydroxy-, O-6-deoxy-α-L-mannopyranosyl-(1→6)-O-[β-D-glucopyranosyl-(1→2)]-β-D-glucopyranosyl ester, (3β,4β)- (ACI)	C66H110O32	1414.6948	Tert-butyl to acid	-C3H8 + O2	12.0728	1
Dammar-24-en-21-oic acid, 3-[(O-6-deoxy-α-L-mannopyranosyl-(1→2)-O-[6-deoxy-α-L-mannopyranosyl-(1→3)]-β-D-glucopyranosyl)oxy]-20,23-dihydroxy-, O-6-deoxy-α-L-mannopyranosyl-(1→6)-O-[β-D-glucopyranosyl-(1→2)]-β-D-glucopyranosyl ester, (3β,4β)- (ACI)	C66H110O32	1414.6948	Demethylation	-CH2	14.0157	1
Dammar-24-en-21-oic acid, 3-[(O-6-deoxy-α-L-mannopyranosyl-(1→2)-O-[6-deoxy-α-L-mannopyranosyl-(1→3)]-β-D-glucopyranosyl)oxy]-20,23-dihydroxy-, O-6-deoxy-α-L-mannopyranosyl-(1→6)-O-[β-D-glucopyranosyl-(1→2)]-β-D-glucopyranosyl ester, (3β,4β)- (ACI)	C66H110O32	1414.6948	Ethyl Ether to acid	-C2H6 + O	14.052	1
Dammar-24-en-21-oic acid, 3-[(O-6-deoxy-α-L-mannopyranosyl-(1→2)-O-[6-deoxy-α-L-mannopyranosyl-(1→3)]-β-D-glucopyranosyl)oxy]-20,23-dihydroxy-, O-6-deoxy-α-L-mannopyranosyl-(1→6)-O-[β-D-glucopyranosyl-(1→2)]-β-D-glucopyranosyl ester, (3β,4β)- (ACI)	C66H110O32	1414.6948	Thioureas to Ureas	-S+ O	15.9772	1
Dammar-24-en-21-oic acid, 3-[(O-6-deoxy-α-L-mannopyranosyl-(1→2)-O-[6-deoxy-α-L-mannopyranosyl-(1→3)]-β-D-glucopyranosyl)oxy]-20,23-dihydroxy-, O-6-deoxy-α-L-mannopyranosyl-(1→6)-O-[β-D-glucopyranosyl-(1→2)]-β-D-glucopyranosyl ester, (3β,4β)- (ACI)	C66H110O32	1414.6948	Sulfoxide to Thioether	-O	15.9949	1
Dammar-24-en-21-oic acid, 3-[(O-6-deoxy-α-L-mannopyranosyl-(1→2)-O-[6-deoxy-α-L-mannopyranosyl-(1→3)]-β-D-glucopyranosyl)oxy]-20,23-dihydroxy-, O-6-deoxy-α-L-mannopyranosyl-(1→6)-O-[β-D-glucopyranosyl-(1→2)]-β-D-glucopyranosyl ester, (3β,4β)- (ACI)	C66H110O32	1414.6948	Oxidative Dechlorination	-Cl + OH	17.9661	1
Dammar-24-en-21-oic acid, 3-[(O-6-deoxy-α-L-mannopyranosyl-(1→2)-O-[6-deoxy-α-L-mannopyranosyl-(1→3)]-β-D-glucopyranosyl)oxy]-20,23-dihydroxy-, O-6-deoxy-α-L-mannopyranosyl-(1→6)-O-[β-D-glucopyranosyl-(1→2)]-β-D-glucopyranosyl ester, (3β,4β)- (ACI)	C66H110O32	1414.6948	Reductive Deflurination	-F + H	17.9906	1
Dammar-24-en-21-oic acid, 3-[(O-6-deoxy-α-L-mannopyranosyl-(1→2)-O-[6-deoxy-α-L-mannopyranosyl-(1→3)]-β-D-glucopyranosyl)oxy]-20,23-dihydroxy-, O-6-deoxy-α-L-mannopyranosyl-(1→6)-O-[β-D-glucopyranosyl-(1→2)]-β-D-glucopyranosyl ester, (3β,4β)- (ACI)	C66H110O32	1414.6948	Alcohols dehydration	-H2O	18.0106	1
Dammar-24-en-21-oic acid, 3-[(O-6-deoxy-α-L-mannopyranosyl-(1→2)-O-[6-deoxy-α-L-mannopyranosyl-(1→3)]-β-D-glucopyranosyl)oxy]-20,23-dihydroxy-, O-6-deoxy-α-L-mannopyranosyl-(1→6)-O-[β-D-glucopyranosyl-(1→2)]-β-D-glucopyranosyl ester, (3β,4β)- (ACI)	C66H110O32	1414.6948	Defluorination	-F	18.9984	1
Dammar-24-en-21-oic acid, 3-[(O-6-deoxy-α-L-mannopyranosyl-(1→2)-O-[6-deoxy-α-L-mannopyranosyl-(1→3)]-β-D-glucopyranosyl)oxy]-20,23-dihydroxy-, O-6-deoxy-α-L-mannopyranosyl-(1→6)-O-[β-D-glucopyranosyl-(1→2)]-β-D-glucopyranosyl ester, (3β,4β)- (ACI)	C66H110O32	1414.6948	Isopropyl to alcohol	-C3H6 + O	26.052	1
Dammar-24-en-21-oic acid, 3-[(O-6-deoxy-α-L-mannopyranosyl-(1→2)-O-[6-deoxy-α-L-mannopyranosyl-(1→3)]-β-D-glucopyranosyl)oxy]-20,23-dihydroxy-, O-6-deoxy-α-L-mannopyranosyl-(1→6)-O-[β-D-glucopyranosyl-(1→2)]-β-D-glucopyranosyl ester, (3β,4β)- (ACI)	C66H110O32	1414.6948	Decarbonylation	-CO	27.9943	1
Dammar-24-en-21-oic acid, 3-[(O-6-deoxy-α-L-mannopyranosyl-(1→2)-O-[6-deoxy-α-L-mannopyranosyl-(1→3)]-β-D-glucopyranosyl)oxy]-20,23-dihydroxy-, O-6-deoxy-α-L-mannopyranosyl-(1→6)-O-[β-D-glucopyranosyl-(1→2)]-β-D-glucopyranosyl ester, (3β,4β)- (ACI)	C66H110O32	1414.6948	Deethylation	-C2H4	28.0313	1
Dammar-24-en-21-oic acid, 3-[(O-6-deoxy-α-L-mannopyranosyl-(1→2)-O-[6-deoxy-α-L-mannopyranosyl-(1→3)]-β-D-glucopyranosyl)oxy]-20,23-dihydroxy-, O-6-deoxy-α-L-mannopyranosyl-(1→6)-O-[β-D-glucopyranosyl-(1→2)]-β-D-glucopyranosyl ester, (3β,4β)- (ACI)	C66H110O32	1414.6948	Propyl ether to acid	-C3H8 + O	28.0677	1
Dammar-24-en-21-oic acid, 3-[(O-6-deoxy-α-L-mannopyranosyl-(1→2)-O-[6-deoxy-α-L-mannopyranosyl-(1→3)]-β-D-glucopyranosyl)oxy]-20,23-dihydroxy-, O-6-deoxy-α-L-mannopyranosyl-(1→6)-O-[β-D-glucopyranosyl-(1→2)]-β-D-glucopyranosyl ester, (3β,4β)- (ACI)	C66H110O32	1414.6948	Nitro reduction	-O2 + H2	29.9742	1
Dammar-24-en-21-oic acid, 3-[(O-6-deoxy-α-L-mannopyranosyl-(1→2)-O-[6-deoxy-α-L-mannopyranosyl-(1→3)]-β-D-glucopyranosyl)oxy]-20,23-dihydroxy-, O-6-deoxy-α-L-mannopyranosyl-(1→6)-O-[β-D-glucopyranosyl-(1→2)]-β-D-glucopyranosyl ester, (3β,4β)- (ACI)	C66H110O32	1414.6948	Hydroxymethylene loss	-CH2O	30.0106	1
Dammar-24-en-21-oic acid, 3-[(O-6-deoxy-α-L-mannopyranosyl-(1→2)-O-[6-deoxy-α-L-mannopyranosyl-(1→3)]-β-D-glucopyranosyl)oxy]-20,23-dihydroxy-, O-6-deoxy-α-L-mannopyranosyl-(1→6)-O-[β-D-glucopyranosyl-(1→2)]-β-D-glucopyranosyl ester, (3β,4β)- (ACI)	C66H110O32	1414.6948	Reductive Dechlorination	-Cl + H	33.961	1
Dammar-24-en-21-oic acid, 3-[(O-6-deoxy-α-L-mannopyranosyl-(1→2)-O-[6-deoxy-α-L-mannopyranosyl-(1→3)]-β-D-glucopyranosyl)oxy]-20,23-dihydroxy-, O-6-deoxy-α-L-mannopyranosyl-(1→6)-O-[β-D-glucopyranosyl-(1→2)]-β-D-glucopyranosyl ester, (3β,4β)- (ACI)	C66H110O32	1414.6948	Dechlorination	-Cl	34.9689	1
Dammar-24-en-21-oic acid, 3-[(O-6-deoxy-α-L-mannopyranosyl-(1→2)-O-[6-deoxy-α-L-mannopyranosyl-(1→3)]-β-D-glucopyranosyl)oxy]-20,23-dihydroxy-, O-6-deoxy-α-L-mannopyranosyl-(1→6)-O-[β-D-glucopyranosyl-(1→2)]-β-D-glucopyranosyl ester, (3β,4β)- (ACI)	C66H110O32	1414.6948	2 Reductive Defluorination	-F2 + H2	35.9811	1
Dammar-24-en-21-oic acid, 3-[(O-6-deoxy-α-L-mannopyranosyl-(1→2)-O-[6-deoxy-α-L-mannopyranosyl-(1→3)]-β-D-glucopyranosyl)oxy]-20,23-dihydroxy-, O-6-deoxy-α-L-mannopyranosyl-(1→6)-O-[β-D-glucopyranosyl-(1→2)]-β-D-glucopyranosyl ester, (3β,4β)- (ACI)	C66H110O32	1414.6948	2 Defluorination	-F2	37.9968	1
Dammar-24-en-21-oic acid, 3-[(O-6-deoxy-α-L-mannopyranosyl-(1→2)-O-[6-deoxy-α-L-mannopyranosyl-(1→3)]-β-D-glucopyranosyl)oxy]-20,23-dihydroxy-, O-6-deoxy-α-L-mannopyranosyl-(1→6)-O-[β-D-glucopyranosyl-(1→2)]-β-D-glucopyranosyl ester, (3β,4β)- (ACI)	C66H110O32	1414.6948	Tert-butyl to alcohol1	-C4H8 + O	40.0677	1
Dammar-24-en-21-oic acid, 3-[(O-6-deoxy-α-L-mannopyranosyl-(1→2)-O-[6-deoxy-α-L-mannopyranosyl-(1→3)]-β-D-glucopyranosyl)oxy]-20,23-dihydroxy-, O-6-deoxy-α-L-mannopyranosyl-(1→6)-O-[β-D-glucopyranosyl-(1→2)]-β-D-glucopyranosyl ester, (3β,4β)- (ACI)	C66H110O32	1414.6948	Isopropyl dealkylation	-C3H6	42.047	1
Dammar-24-en-21-oic acid, 3-[(O-6-deoxy-α-L-mannopyranosyl-(1→2)-O-[6-deoxy-α-L-mannopyranosyl-(1→3)]-β-D-glucopyranosyl)oxy]-20,23-dihydroxy-, O-6-deoxy-α-L-mannopyranosyl-(1→6)-O-[β-D-glucopyranosyl-(1→2)]-β-D-glucopyranosyl ester, (3β,4β)- (ACI)	C66H110O32	1414.6948	Hydrolysis of Nitrate Esters	-NO2 + H	44.9851	1
Dammar-24-en-21-oic acid, 3-[(O-6-deoxy-α-L-mannopyranosyl-(1→2)-O-[6-deoxy-α-L-mannopyranosyl-(1→3)]-β-D-glucopyranosyl)oxy]-20,23-dihydroxy-, O-6-deoxy-α-L-mannopyranosyl-(1→6)-O-[β-D-glucopyranosyl-(1→2)]-β-D-glucopyranosyl ester, (3β,4β)- (ACI)	C66H110O32	1414.6948	Decarboxylation	-COOH	44.9977	1
Dammar-24-en-21-oic acid, 3-[(O-6-deoxy-α-L-mannopyranosyl-(1→2)-O-[6-deoxy-α-L-mannopyranosyl-(1→3)]-β-D-glucopyranosyl)oxy]-20,23-dihydroxy-, O-6-deoxy-α-L-mannopyranosyl-(1→6)-O-[β-D-glucopyranosyl-(1→2)]-β-D-glucopyranosyl ester, (3β,4β)- (ACI)	C66H110O32	1414.6948	Tert-butyl to dealkylation	-C4H8	56.0626	1
Dammar-24-en-21-oic acid, 3-[(O-6-deoxy-α-L-mannopyranosyl-(1→2)-O-[6-deoxy-α-L-mannopyranosyl-(1→3)]-β-D-glucopyranosyl)oxy]-20,23-dihydroxy-, O-6-deoxy-α-L-mannopyranosyl-(1→6)-O-[β-D-glucopyranosyl-(1→2)]-β-D-glucopyranosyl ester, (3β,4β)- (ACI)	C66H110O32	1414.6948	Oxidative debromination	-Br + OH	61.9156	1
Dammar-24-en-21-oic acid, 3-[(O-6-deoxy-α-L-mannopyranosyl-(1→2)-O-[6-deoxy-α-L-mannopyranosyl-(1→3)]-β-D-glucopyranosyl)oxy]-20,23-dihydroxy-, O-6-deoxy-α-L-mannopyranosyl-(1→6)-O-[β-D-glucopyranosyl-(1→2)]-β-D-glucopyranosyl ester, (3β,4β)- (ACI)	C66H110O32	1414.6948	2 Dechlorination + H	-Cl2 + H2	67.922	1
Dammar-24-en-21-oic acid, 3-[(O-6-deoxy-α-L-mannopyranosyl-(1→2)-O-[6-deoxy-α-L-mannopyranosyl-(1→3)]-β-D-glucopyranosyl)oxy]-20,23-dihydroxy-, O-6-deoxy-α-L-mannopyranosyl-(1→6)-O-[β-D-glucopyranosyl-(1→2)]-β-D-glucopyranosyl ester, (3β,4β)- (ACI)	C66H110O32	1414.6948	Loss of Trifluoromethyl	-CF3 + H	67.9874	1
Dammar-24-en-21-oic acid, 3-[(O-6-deoxy-α-L-mannopyranosyl-(1→2)-O-[6-deoxy-α-L-mannopyranosyl-(1→3)]-β-D-glucopyranosyl)oxy]-20,23-dihydroxy-, O-6-deoxy-α-L-mannopyranosyl-(1→6)-O-[β-D-glucopyranosyl-(1→2)]-β-D-glucopyranosyl ester, (3β,4β)- (ACI)	C66H110O32	1414.6948	2 Dechlorination	-Cl2	69.9377	1
Dammar-24-en-21-oic acid, 3-[(O-6-deoxy-α-L-mannopyranosyl-(1→2)-O-[6-deoxy-α-L-mannopyranosyl-(1→3)]-β-D-glucopyranosyl)oxy]-20,23-dihydroxy-, O-6-deoxy-α-L-mannopyranosyl-(1→6)-O-[β-D-glucopyranosyl-(1→2)]-β-D-glucopyranosyl ester, (3β,4β)- (ACI)	C66H110O32	1414.6948	Debromination + H	-Br + H	77.9105	1
Dammar-24-en-21-oic acid, 3-[(O-6-deoxy-α-L-mannopyranosyl-(1→2)-O-[6-deoxy-α-L-mannopyranosyl-(1→3)]-β-D-glucopyranosyl)oxy]-20,23-dihydroxy-, O-6-deoxy-α-L-mannopyranosyl-(1→6)-O-[β-D-glucopyranosyl-(1→2)]-β-D-glucopyranosyl ester, (3β,4β)- (ACI)	C66H110O32	1414.6948	Debromination	-Br	78.9183	1
Dammar-24-en-21-oic acid, 3-[(O-6-deoxy-α-L-mannopyranosyl-(1→2)-O-[6-deoxy-α-L-mannopyranosyl-(1→3)]-β-D-glucopyranosyl)oxy]-20,23-dihydroxy-, O-6-deoxy-α-L-mannopyranosyl-(1→6)-O-[β-D-glucopyranosyl-(1→2)]-β-D-glucopyranosyl ester, (3β,4β)- (ACI)	C66H110O32	1414.6948	Debenzylation	-C7H6	90.047	1
Dammar-24-en-21-oic acid, 3-[(O-6-deoxy-α-L-mannopyranosyl-(1→2)-O-[6-deoxy-α-L-mannopyranosyl-(1→3)]-β-D-glucopyranosyl)oxy]-20,23-dihydroxy-, O-6-deoxy-α-L-mannopyranosyl-(1→6)-O-[β-D-glucopyranosyl-(1→2)]-β-D-glucopyranosyl ester, (3β,4β)- (ACI)	C66H110O32	1414.6948	2 Debromination + H	-Br2 + H2	155.821	1
Dammar-24-en-21-oic acid, 3-[(O-6-deoxy-α-L-mannopyranosyl-(1→2)-O-[6-deoxy-α-L-mannopyranosyl-(1→3)]-β-D-glucopyranosyl)oxy]-20,23-dihydroxy-, O-6-deoxy-α-L-mannopyranosyl-(1→6)-O-[β-D-glucopyranosyl-(1→2)]-β-D-glucopyranosyl ester, (3β,4β)- (ACI)	C66H110O32	1414.6948	2 Debromination	-Br2	157.837	1
Dammar-24-en-21-oic acid, 3-[(O-6-deoxy-α-L-mannopyranosyl-(1→2)-O-[β-D-glucopyranosyl-(1→3)]-β-D-glucopyranosyl)oxy]-20-hydroxy-, O-6-deoxy-α-L-mannopyranosyl-(1→6)-O-[β-D-glucopyranosyl-(1→2)]-β-D-glucopyranosyl ester, (3β)- (ACI)	C66H110O32	1414.6948	Oxidative Deamination to alcohol	-NH+O	0.984	1
Dammar-24-en-21-oic acid, 3-[(O-6-deoxy-α-L-mannopyranosyl-(1→2)-O-[β-D-glucopyranosyl-(1→3)]-β-D-glucopyranosyl)oxy]-20-hydroxy-, O-6-deoxy-α-L-mannopyranosyl-(1→6)-O-[β-D-glucopyranosyl-(1→2)]-β-D-glucopyranosyl ester, (3β)- (ACI)	C66H110O32	1414.6948	Isopropyl to acid	-C2H6+O2	1.9429	1
Dammar-24-en-21-oic acid, 3-[(O-6-deoxy-α-L-mannopyranosyl-(1→2)-O-[β-D-glucopyranosyl-(1→3)]-β-D-glucopyranosyl)oxy]-20-hydroxy-, O-6-deoxy-α-L-mannopyranosyl-(1→6)-O-[β-D-glucopyranosyl-(1→2)]-β-D-glucopyranosyl ester, (3β)- (ACI)	C66H110O32	1414.6948	Demethylation + hydroxylation	-CH2+O	1.9793	1
Dammar-24-en-21-oic acid, 3-[(O-6-deoxy-α-L-mannopyranosyl-(1→2)-O-[β-D-glucopyranosyl-(1→3)]-β-D-glucopyranosyl)oxy]-20-hydroxy-, O-6-deoxy-α-L-mannopyranosyl-(1→6)-O-[β-D-glucopyranosyl-(1→2)]-β-D-glucopyranosyl ester, (3β)- (ACI)	C66H110O32	1414.6948	Reduction	+H2	2.0157	1
Dammar-24-en-21-oic acid, 3-[(O-6-deoxy-α-L-mannopyranosyl-(1→2)-O-[β-D-glucopyranosyl-(1→3)]-β-D-glucopyranosyl)oxy]-20-hydroxy-, O-6-deoxy-α-L-mannopyranosyl-(1→6)-O-[β-D-glucopyranosyl-(1→2)]-β-D-glucopyranosyl ester, (3β)- (ACI)	C66H110O32	1414.6948	Hydroxylation + desaturation	+O-H2	13.9793	1
Dammar-24-en-21-oic acid, 3-[(O-6-deoxy-α-L-mannopyranosyl-(1→2)-O-[β-D-glucopyranosyl-(1→3)]-β-D-glucopyranosyl)oxy]-20-hydroxy-, O-6-deoxy-α-L-mannopyranosyl-(1→6)-O-[β-D-glucopyranosyl-(1→2)]-β-D-glucopyranosyl ester, (3β)- (ACI)	C66H110O32	1414.6948	Methylation	+CH2	14.0157	2
Dammar-24-en-21-oic acid, 3-[(O-6-deoxy-α-L-mannopyranosyl-(1→2)-O-[β-D-glucopyranosyl-(1→3)]-β-D-glucopyranosyl)oxy]-20-hydroxy-, O-6-deoxy-α-L-mannopyranosyl-(1→6)-O-[β-D-glucopyranosyl-(1→2)]-β-D-glucopyranosyl ester, (3β)- (ACI)	C66H110O32	1414.6948	Ethyl to carboxylic acid	-CH4+O2	15.9585	1
Dammar-24-en-21-oic acid, 3-[(O-6-deoxy-α-L-mannopyranosyl-(1→2)-O-[β-D-glucopyranosyl-(1→3)]-β-D-glucopyranosyl)oxy]-20-hydroxy-, O-6-deoxy-α-L-mannopyranosyl-(1→6)-O-[β-D-glucopyranosyl-(1→2)]-β-D-glucopyranosyl ester, (3β)- (ACI)	C66H110O32	1414.6948	Hydroxylation	+O	15.9949	1
Dammar-24-en-21-oic acid, 3-[(O-6-deoxy-α-L-mannopyranosyl-(1→2)-O-[β-D-glucopyranosyl-(1→3)]-β-D-glucopyranosyl)oxy]-20-hydroxy-, O-6-deoxy-α-L-mannopyranosyl-(1→6)-O-[β-D-glucopyranosyl-(1→2)]-β-D-glucopyranosyl ester, (3β)- (ACI)	C66H110O32	1414.6948	Demethylation + 2 hydroxylation	-CH2+O2	17.9742	1
Dammar-24-en-21-oic acid, 3-[(O-6-deoxy-α-L-mannopyranosyl-(1→2)-O-[β-D-glucopyranosyl-(1→3)]-β-D-glucopyranosyl)oxy]-20-hydroxy-, O-6-deoxy-α-L-mannopyranosyl-(1→6)-O-[β-D-glucopyranosyl-(1→2)]-β-D-glucopyranosyl ester, (3β)- (ACI)	C66H110O32	1414.6948	Hydration	+H2O	18.0106	1
Dammar-24-en-21-oic acid, 3-[(O-6-deoxy-α-L-mannopyranosyl-(1→2)-O-[β-D-glucopyranosyl-(1→3)]-β-D-glucopyranosyl)oxy]-20-hydroxy-, O-6-deoxy-α-L-mannopyranosyl-(1→6)-O-[β-D-glucopyranosyl-(1→2)]-β-D-glucopyranosyl ester, (3β)- (ACI)	C66H110O32	1414.6948	Quinone formation	-H2+O2	29.9742	1
Dammar-24-en-21-oic acid, 3-[(O-6-deoxy-α-L-mannopyranosyl-(1→2)-O-[β-D-glucopyranosyl-(1→3)]-β-D-glucopyranosyl)oxy]-20-hydroxy-, O-6-deoxy-α-L-mannopyranosyl-(1→6)-O-[β-D-glucopyranosyl-(1→2)]-β-D-glucopyranosyl ester, (3β)- (ACI)	C66H110O32	1414.6948	Hydroxylation + methylation	+O+CH2	30.0106	2
Dammar-24-en-21-oic acid, 3-[(O-6-deoxy-α-L-mannopyranosyl-(1→2)-O-[β-D-glucopyranosyl-(1→3)]-β-D-glucopyranosyl)oxy]-20-hydroxy-, O-6-deoxy-α-L-mannopyranosyl-(1→6)-O-[β-D-glucopyranosyl-(1→2)]-β-D-glucopyranosyl ester, (3β)- (ACI)	C66H110O32	1414.6948	2 Hydroxylation	+O2	31.9898	1
Dammar-24-en-21-oic acid, 3-[(O-6-deoxy-α-L-mannopyranosyl-(1→2)-O-[β-D-glucopyranosyl-(1→3)]-β-D-glucopyranosyl)oxy]-20-hydroxy-, O-6-deoxy-α-L-mannopyranosyl-(1→6)-O-[β-D-glucopyranosyl-(1→2)]-β-D-glucopyranosyl ester, (3β)- (ACI)	C66H110O32	1414.6948	Alkenes to dihydrodiol	+H2O2	34.0055	1
Dammar-24-en-21-oic acid, 3-[(O-6-deoxy-α-L-mannopyranosyl-(1→2)-O-[β-D-glucopyranosyl-(1→3)]-β-D-glucopyranosyl)oxy]-20-hydroxy-, O-6-deoxy-α-L-mannopyranosyl-(1→6)-O-[β-D-glucopyranosyl-(1→2)]-β-D-glucopyranosyl ester, (3β)- (ACI)	C66H110O32	1414.6948	Acelylation	+C2H2O	42.0106	2
Dammar-24-en-21-oic acid, 3-[(O-6-deoxy-α-L-mannopyranosyl-(1→2)-O-[β-D-glucopyranosyl-(1→3)]-β-D-glucopyranosyl)oxy]-20-hydroxy-, O-6-deoxy-α-L-mannopyranosyl-(1→6)-O-[β-D-glucopyranosyl-(1→2)]-β-D-glucopyranosyl ester, (3β)- (ACI)	C66H110O32	1414.6948	3 Hydroxylation	+O3	47.9847	1
Dammar-24-en-21-oic acid, 3-[(O-6-deoxy-α-L-mannopyranosyl-(1→2)-O-[β-D-glucopyranosyl-(1→3)]-β-D-glucopyranosyl)oxy]-20-hydroxy-, O-6-deoxy-α-L-mannopyranosyl-(1→6)-O-[β-D-glucopyranosyl-(1→2)]-β-D-glucopyranosyl ester, (3β)- (ACI)	C66H110O32	1414.6948	Glycine conjugation	+C2H3NO	57.0215	2
Dammar-24-en-21-oic acid, 3-[(O-6-deoxy-α-L-mannopyranosyl-(1→2)-O-[β-D-glucopyranosyl-(1→3)]-β-D-glucopyranosyl)oxy]-20-hydroxy-, O-6-deoxy-α-L-mannopyranosyl-(1→6)-O-[β-D-glucopyranosyl-(1→2)]-β-D-glucopyranosyl ester, (3β)- (ACI)	C66H110O32	1414.6948	Sulfate conjugation	+SO3	79.9568	2
Dammar-24-en-21-oic acid, 3-[(O-6-deoxy-α-L-mannopyranosyl-(1→2)-O-[β-D-glucopyranosyl-(1→3)]-β-D-glucopyranosyl)oxy]-20-hydroxy-, O-6-deoxy-α-L-mannopyranosyl-(1→6)-O-[β-D-glucopyranosyl-(1→2)]-β-D-glucopyranosyl ester, (3β)- (ACI)	C66H110O32	1414.6948	Hydroxylation + sulfation	+SO4	95.9517	2
Dammar-24-en-21-oic acid, 3-[(O-6-deoxy-α-L-mannopyranosyl-(1→2)-O-[β-D-glucopyranosyl-(1→3)]-β-D-glucopyranosyl)oxy]-20-hydroxy-, O-6-deoxy-α-L-mannopyranosyl-(1→6)-O-[β-D-glucopyranosyl-(1→2)]-β-D-glucopyranosyl ester, (3β)- (ACI)	C66H110O32	1414.6948	Cysteine conjugation	+C3H5NOS	103.009	2
Dammar-24-en-21-oic acid, 3-[(O-6-deoxy-α-L-mannopyranosyl-(1→2)-O-[β-D-glucopyranosyl-(1→3)]-β-D-glucopyranosyl)oxy]-20-hydroxy-, O-6-deoxy-α-L-mannopyranosyl-(1→6)-O-[β-D-glucopyranosyl-(1→2)]-β-D-glucopyranosyl ester, (3β)- (ACI)	C66H110O32	1414.6948	Taurine conjugation	+C2H5NO2S	107.004	2
Dammar-24-en-21-oic acid, 3-[(O-6-deoxy-α-L-mannopyranosyl-(1→2)-O-[β-D-glucopyranosyl-(1→3)]-β-D-glucopyranosyl)oxy]-20-hydroxy-, O-6-deoxy-α-L-mannopyranosyl-(1→6)-O-[β-D-glucopyranosyl-(1→2)]-β-D-glucopyranosyl ester, (3β)- (ACI)	C66H110O32	1414.6948	S-Cysteine conjugation	+C3H5NO2S	119.004	2
Dammar-24-en-21-oic acid, 3-[(O-6-deoxy-α-L-mannopyranosyl-(1→2)-O-[β-D-glucopyranosyl-(1→3)]-β-D-glucopyranosyl)oxy]-20-hydroxy-, O-6-deoxy-α-L-mannopyranosyl-(1→6)-O-[β-D-glucopyranosyl-(1→2)]-β-D-glucopyranosyl ester, (3β)- (ACI)	C66H110O32	1414.6948	Decarboxylation + glucuronidation	+C5H8O5	148.037	2
Dammar-24-en-21-oic acid, 3-[(O-6-deoxy-α-L-mannopyranosyl-(1→2)-O-[β-D-glucopyranosyl-(1→3)]-β-D-glucopyranosyl)oxy]-20-hydroxy-, O-6-deoxy-α-L-mannopyranosyl-(1→6)-O-[β-D-glucopyranosyl-(1→2)]-β-D-glucopyranosyl ester, (3β)- (ACI)	C66H110O32	1414.6948	N-acetylcysteine conjugation	+C5H7NO3S	161.015	2
Dammar-24-en-21-oic acid, 3-[(O-6-deoxy-α-L-mannopyranosyl-(1→2)-O-[β-D-glucopyranosyl-(1→3)]-β-D-glucopyranosyl)oxy]-20-hydroxy-, O-6-deoxy-α-L-mannopyranosyl-(1→6)-O-[β-D-glucopyranosyl-(1→2)]-β-D-glucopyranosyl ester, (3β)- (ACI)	C66H110O32	1414.6948	Glucuronide conjugation	+C6H8O6	176.032	2
Dammar-24-en-21-oic acid, 3-[(O-6-deoxy-α-L-mannopyranosyl-(1→2)-O-[β-D-glucopyranosyl-(1→3)]-β-D-glucopyranosyl)oxy]-20-hydroxy-, O-6-deoxy-α-L-mannopyranosyl-(1→6)-O-[β-D-glucopyranosyl-(1→2)]-β-D-glucopyranosyl ester, (3β)- (ACI)	C66H110O32	1414.6948	2 O-sulfate conjugation	+S2O8	191.904	2
Dammar-24-en-21-oic acid, 3-[(O-6-deoxy-α-L-mannopyranosyl-(1→2)-O-[β-D-glucopyranosyl-(1→3)]-β-D-glucopyranosyl)oxy]-20-hydroxy-, O-6-deoxy-α-L-mannopyranosyl-(1→6)-O-[β-D-glucopyranosyl-(1→2)]-β-D-glucopyranosyl ester, (3β)- (ACI)	C66H110O32	1414.6948	Hydroxylation + glucuronide conjugation	+C6H8O7	192.027	2
Dammar-24-en-21-oic acid, 3-[(O-6-deoxy-α-L-mannopyranosyl-(1→2)-O-[β-D-glucopyranosyl-(1→3)]-β-D-glucopyranosyl)oxy]-20-hydroxy-, O-6-deoxy-α-L-mannopyranosyl-(1→6)-O-[β-D-glucopyranosyl-(1→2)]-β-D-glucopyranosyl ester, (3β)- (ACI)	C66H110O32	1414.6948	Glutathione conjugation	+C10H15N3O5S	289.073	2
Dammar-24-en-21-oic acid, 3-[(O-6-deoxy-α-L-mannopyranosyl-(1→2)-O-[β-D-glucopyranosyl-(1→3)]-β-D-glucopyranosyl)oxy]-20-hydroxy-, O-6-deoxy-α-L-mannopyranosyl-(1→6)-O-[β-D-glucopyranosyl-(1→2)]-β-D-glucopyranosyl ester, (3β)- (ACI)	C66H110O32	1414.6948	Desaturation + S-Glutathione conjugation	+C10H13N3O6S	303.053	2
Dammar-24-en-21-oic acid, 3-[(O-6-deoxy-α-L-mannopyranosyl-(1→2)-O-[β-D-glucopyranosyl-(1→3)]-β-D-glucopyranosyl)oxy]-20-hydroxy-, O-6-deoxy-α-L-mannopyranosyl-(1→6)-O-[β-D-glucopyranosyl-(1→2)]-β-D-glucopyranosyl ester, (3β)- (ACI)	C66H110O32	1414.6948	S-Glutathione conjugation	+C10H15N3O6S	305.068	2
Dammar-24-en-21-oic acid, 3-[(O-6-deoxy-α-L-mannopyranosyl-(1→2)-O-[β-D-glucopyranosyl-(1→3)]-β-D-glucopyranosyl)oxy]-20-hydroxy-, O-6-deoxy-α-L-mannopyranosyl-(1→6)-O-[β-D-glucopyranosyl-(1→2)]-β-D-glucopyranosyl ester, (3β)- (ACI)	C66H110O32	1414.6948	OH + S-Glutathione conjugation	+C10H15N3O7S	321.063	2
Dammar-24-en-21-oic acid, 3-[(O-6-deoxy-α-L-mannopyranosyl-(1→2)-O-[β-D-glucopyranosyl-(1→3)]-β-D-glucopyranosyl)oxy]-20-hydroxy-, O-6-deoxy-α-L-mannopyranosyl-(1→6)-O-[β-D-glucopyranosyl-(1→2)]-β-D-glucopyranosyl ester, (3β)- (ACI)	C66H110O32	1414.6948	2 Glucuronide conjugation	+C12H16O12	352.064	2
Dammar-24-en-21-oic acid, 3-[(O-6-deoxy-α-L-mannopyranosyl-(1→2)-O-[β-D-glucopyranosyl-(1→3)]-β-D-glucopyranosyl)oxy]-20-hydroxy-, O-6-deoxy-α-L-mannopyranosyl-(1→6)-O-[β-D-glucopyranosyl-(1→2)]-β-D-glucopyranosyl ester, (3β)- (ACI)	C66H110O32	1414.6948	2-ethoxyl to acid	-CH4 + O	0.0364	1
Dammar-24-en-21-oic acid, 3-[(O-6-deoxy-α-L-mannopyranosyl-(1→2)-O-[β-D-glucopyranosyl-(1→3)]-β-D-glucopyranosyl)oxy]-20-hydroxy-, O-6-deoxy-α-L-mannopyranosyl-(1→6)-O-[β-D-glucopyranosyl-(1→2)]-β-D-glucopyranosyl ester, (3β)- (ACI)	C66H110O32	1414.6948	Oxidative Deamination to ketone	-NH3 + O	1.0316	1
Dammar-24-en-21-oic acid, 3-[(O-6-deoxy-α-L-mannopyranosyl-(1→2)-O-[β-D-glucopyranosyl-(1→3)]-β-D-glucopyranosyl)oxy]-20-hydroxy-, O-6-deoxy-α-L-mannopyranosyl-(1→6)-O-[β-D-glucopyranosyl-(1→2)]-β-D-glucopyranosyl ester, (3β)- (ACI)	C66H110O32	1414.6948	Oxidative Defluorination	-F + OH	1.9957	1
Dammar-24-en-21-oic acid, 3-[(O-6-deoxy-α-L-mannopyranosyl-(1→2)-O-[β-D-glucopyranosyl-(1→3)]-β-D-glucopyranosyl)oxy]-20-hydroxy-, O-6-deoxy-α-L-mannopyranosyl-(1→6)-O-[β-D-glucopyranosyl-(1→2)]-β-D-glucopyranosyl ester, (3β)- (ACI)	C66H110O32	1414.6948	Desaturation	-H2	2.0157	1
Dammar-24-en-21-oic acid, 3-[(O-6-deoxy-α-L-mannopyranosyl-(1→2)-O-[β-D-glucopyranosyl-(1→3)]-β-D-glucopyranosyl)oxy]-20-hydroxy-, O-6-deoxy-α-L-mannopyranosyl-(1→6)-O-[β-D-glucopyranosyl-(1→2)]-β-D-glucopyranosyl ester, (3β)- (ACI)	C66H110O32	1414.6948	Twto sequential desaturations	-H4	4.0313	1
Dammar-24-en-21-oic acid, 3-[(O-6-deoxy-α-L-mannopyranosyl-(1→2)-O-[β-D-glucopyranosyl-(1→3)]-β-D-glucopyranosyl)oxy]-20-hydroxy-, O-6-deoxy-α-L-mannopyranosyl-(1→6)-O-[β-D-glucopyranosyl-(1→2)]-β-D-glucopyranosyl ester, (3β)- (ACI)	C66H110O32	1414.6948	Ethyl to alcohol	-C2H4 + O	12.0364	1
Dammar-24-en-21-oic acid, 3-[(O-6-deoxy-α-L-mannopyranosyl-(1→2)-O-[β-D-glucopyranosyl-(1→3)]-β-D-glucopyranosyl)oxy]-20-hydroxy-, O-6-deoxy-α-L-mannopyranosyl-(1→6)-O-[β-D-glucopyranosyl-(1→2)]-β-D-glucopyranosyl ester, (3β)- (ACI)	C66H110O32	1414.6948	Tert-butyl to acid	-C3H8 + O2	12.0728	1
Dammar-24-en-21-oic acid, 3-[(O-6-deoxy-α-L-mannopyranosyl-(1→2)-O-[β-D-glucopyranosyl-(1→3)]-β-D-glucopyranosyl)oxy]-20-hydroxy-, O-6-deoxy-α-L-mannopyranosyl-(1→6)-O-[β-D-glucopyranosyl-(1→2)]-β-D-glucopyranosyl ester, (3β)- (ACI)	C66H110O32	1414.6948	Demethylation	-CH2	14.0157	1
Dammar-24-en-21-oic acid, 3-[(O-6-deoxy-α-L-mannopyranosyl-(1→2)-O-[β-D-glucopyranosyl-(1→3)]-β-D-glucopyranosyl)oxy]-20-hydroxy-, O-6-deoxy-α-L-mannopyranosyl-(1→6)-O-[β-D-glucopyranosyl-(1→2)]-β-D-glucopyranosyl ester, (3β)- (ACI)	C66H110O32	1414.6948	Ethyl Ether to acid	-C2H6 + O	14.052	1
Dammar-24-en-21-oic acid, 3-[(O-6-deoxy-α-L-mannopyranosyl-(1→2)-O-[β-D-glucopyranosyl-(1→3)]-β-D-glucopyranosyl)oxy]-20-hydroxy-, O-6-deoxy-α-L-mannopyranosyl-(1→6)-O-[β-D-glucopyranosyl-(1→2)]-β-D-glucopyranosyl ester, (3β)- (ACI)	C66H110O32	1414.6948	Thioureas to Ureas	-S+ O	15.9772	1
Dammar-24-en-21-oic acid, 3-[(O-6-deoxy-α-L-mannopyranosyl-(1→2)-O-[β-D-glucopyranosyl-(1→3)]-β-D-glucopyranosyl)oxy]-20-hydroxy-, O-6-deoxy-α-L-mannopyranosyl-(1→6)-O-[β-D-glucopyranosyl-(1→2)]-β-D-glucopyranosyl ester, (3β)- (ACI)	C66H110O32	1414.6948	Sulfoxide to Thioether	-O	15.9949	1
Dammar-24-en-21-oic acid, 3-[(O-6-deoxy-α-L-mannopyranosyl-(1→2)-O-[β-D-glucopyranosyl-(1→3)]-β-D-glucopyranosyl)oxy]-20-hydroxy-, O-6-deoxy-α-L-mannopyranosyl-(1→6)-O-[β-D-glucopyranosyl-(1→2)]-β-D-glucopyranosyl ester, (3β)- (ACI)	C66H110O32	1414.6948	Oxidative Dechlorination	-Cl + OH	17.9661	1
Dammar-24-en-21-oic acid, 3-[(O-6-deoxy-α-L-mannopyranosyl-(1→2)-O-[β-D-glucopyranosyl-(1→3)]-β-D-glucopyranosyl)oxy]-20-hydroxy-, O-6-deoxy-α-L-mannopyranosyl-(1→6)-O-[β-D-glucopyranosyl-(1→2)]-β-D-glucopyranosyl ester, (3β)- (ACI)	C66H110O32	1414.6948	Reductive Deflurination	-F + H	17.9906	1
Dammar-24-en-21-oic acid, 3-[(O-6-deoxy-α-L-mannopyranosyl-(1→2)-O-[β-D-glucopyranosyl-(1→3)]-β-D-glucopyranosyl)oxy]-20-hydroxy-, O-6-deoxy-α-L-mannopyranosyl-(1→6)-O-[β-D-glucopyranosyl-(1→2)]-β-D-glucopyranosyl ester, (3β)- (ACI)	C66H110O32	1414.6948	Alcohols dehydration	-H2O	18.0106	1
Dammar-24-en-21-oic acid, 3-[(O-6-deoxy-α-L-mannopyranosyl-(1→2)-O-[β-D-glucopyranosyl-(1→3)]-β-D-glucopyranosyl)oxy]-20-hydroxy-, O-6-deoxy-α-L-mannopyranosyl-(1→6)-O-[β-D-glucopyranosyl-(1→2)]-β-D-glucopyranosyl ester, (3β)- (ACI)	C66H110O32	1414.6948	Defluorination	-F	18.9984	1
Dammar-24-en-21-oic acid, 3-[(O-6-deoxy-α-L-mannopyranosyl-(1→2)-O-[β-D-glucopyranosyl-(1→3)]-β-D-glucopyranosyl)oxy]-20-hydroxy-, O-6-deoxy-α-L-mannopyranosyl-(1→6)-O-[β-D-glucopyranosyl-(1→2)]-β-D-glucopyranosyl ester, (3β)- (ACI)	C66H110O32	1414.6948	Isopropyl to alcohol	-C3H6 + O	26.052	1
Dammar-24-en-21-oic acid, 3-[(O-6-deoxy-α-L-mannopyranosyl-(1→2)-O-[β-D-glucopyranosyl-(1→3)]-β-D-glucopyranosyl)oxy]-20-hydroxy-, O-6-deoxy-α-L-mannopyranosyl-(1→6)-O-[β-D-glucopyranosyl-(1→2)]-β-D-glucopyranosyl ester, (3β)- (ACI)	C66H110O32	1414.6948	Decarbonylation	-CO	27.9943	1
Dammar-24-en-21-oic acid, 3-[(O-6-deoxy-α-L-mannopyranosyl-(1→2)-O-[β-D-glucopyranosyl-(1→3)]-β-D-glucopyranosyl)oxy]-20-hydroxy-, O-6-deoxy-α-L-mannopyranosyl-(1→6)-O-[β-D-glucopyranosyl-(1→2)]-β-D-glucopyranosyl ester, (3β)- (ACI)	C66H110O32	1414.6948	Deethylation	-C2H4	28.0313	1
Dammar-24-en-21-oic acid, 3-[(O-6-deoxy-α-L-mannopyranosyl-(1→2)-O-[β-D-glucopyranosyl-(1→3)]-β-D-glucopyranosyl)oxy]-20-hydroxy-, O-6-deoxy-α-L-mannopyranosyl-(1→6)-O-[β-D-glucopyranosyl-(1→2)]-β-D-glucopyranosyl ester, (3β)- (ACI)	C66H110O32	1414.6948	Propyl ether to acid	-C3H8 + O	28.0677	1
Dammar-24-en-21-oic acid, 3-[(O-6-deoxy-α-L-mannopyranosyl-(1→2)-O-[β-D-glucopyranosyl-(1→3)]-β-D-glucopyranosyl)oxy]-20-hydroxy-, O-6-deoxy-α-L-mannopyranosyl-(1→6)-O-[β-D-glucopyranosyl-(1→2)]-β-D-glucopyranosyl ester, (3β)- (ACI)	C66H110O32	1414.6948	Nitro reduction	-O2 + H2	29.9742	1
Dammar-24-en-21-oic acid, 3-[(O-6-deoxy-α-L-mannopyranosyl-(1→2)-O-[β-D-glucopyranosyl-(1→3)]-β-D-glucopyranosyl)oxy]-20-hydroxy-, O-6-deoxy-α-L-mannopyranosyl-(1→6)-O-[β-D-glucopyranosyl-(1→2)]-β-D-glucopyranosyl ester, (3β)- (ACI)	C66H110O32	1414.6948	Hydroxymethylene loss	-CH2O	30.0106	1
Dammar-24-en-21-oic acid, 3-[(O-6-deoxy-α-L-mannopyranosyl-(1→2)-O-[β-D-glucopyranosyl-(1→3)]-β-D-glucopyranosyl)oxy]-20-hydroxy-, O-6-deoxy-α-L-mannopyranosyl-(1→6)-O-[β-D-glucopyranosyl-(1→2)]-β-D-glucopyranosyl ester, (3β)- (ACI)	C66H110O32	1414.6948	Reductive Dechlorination	-Cl + H	33.961	1
Dammar-24-en-21-oic acid, 3-[(O-6-deoxy-α-L-mannopyranosyl-(1→2)-O-[β-D-glucopyranosyl-(1→3)]-β-D-glucopyranosyl)oxy]-20-hydroxy-, O-6-deoxy-α-L-mannopyranosyl-(1→6)-O-[β-D-glucopyranosyl-(1→2)]-β-D-glucopyranosyl ester, (3β)- (ACI)	C66H110O32	1414.6948	Dechlorination	-Cl	34.9689	1
Dammar-24-en-21-oic acid, 3-[(O-6-deoxy-α-L-mannopyranosyl-(1→2)-O-[β-D-glucopyranosyl-(1→3)]-β-D-glucopyranosyl)oxy]-20-hydroxy-, O-6-deoxy-α-L-mannopyranosyl-(1→6)-O-[β-D-glucopyranosyl-(1→2)]-β-D-glucopyranosyl ester, (3β)- (ACI)	C66H110O32	1414.6948	2 Reductive Defluorination	-F2 + H2	35.9811	1
Dammar-24-en-21-oic acid, 3-[(O-6-deoxy-α-L-mannopyranosyl-(1→2)-O-[β-D-glucopyranosyl-(1→3)]-β-D-glucopyranosyl)oxy]-20-hydroxy-, O-6-deoxy-α-L-mannopyranosyl-(1→6)-O-[β-D-glucopyranosyl-(1→2)]-β-D-glucopyranosyl ester, (3β)- (ACI)	C66H110O32	1414.6948	2 Defluorination	-F2	37.9968	1
Dammar-24-en-21-oic acid, 3-[(O-6-deoxy-α-L-mannopyranosyl-(1→2)-O-[β-D-glucopyranosyl-(1→3)]-β-D-glucopyranosyl)oxy]-20-hydroxy-, O-6-deoxy-α-L-mannopyranosyl-(1→6)-O-[β-D-glucopyranosyl-(1→2)]-β-D-glucopyranosyl ester, (3β)- (ACI)	C66H110O32	1414.6948	Tert-butyl to alcohol1	-C4H8 + O	40.0677	1
Dammar-24-en-21-oic acid, 3-[(O-6-deoxy-α-L-mannopyranosyl-(1→2)-O-[β-D-glucopyranosyl-(1→3)]-β-D-glucopyranosyl)oxy]-20-hydroxy-, O-6-deoxy-α-L-mannopyranosyl-(1→6)-O-[β-D-glucopyranosyl-(1→2)]-β-D-glucopyranosyl ester, (3β)- (ACI)	C66H110O32	1414.6948	Isopropyl dealkylation	-C3H6	42.047	1
Dammar-24-en-21-oic acid, 3-[(O-6-deoxy-α-L-mannopyranosyl-(1→2)-O-[β-D-glucopyranosyl-(1→3)]-β-D-glucopyranosyl)oxy]-20-hydroxy-, O-6-deoxy-α-L-mannopyranosyl-(1→6)-O-[β-D-glucopyranosyl-(1→2)]-β-D-glucopyranosyl ester, (3β)- (ACI)	C66H110O32	1414.6948	Hydrolysis of Nitrate Esters	-NO2 + H	44.9851	1
Dammar-24-en-21-oic acid, 3-[(O-6-deoxy-α-L-mannopyranosyl-(1→2)-O-[β-D-glucopyranosyl-(1→3)]-β-D-glucopyranosyl)oxy]-20-hydroxy-, O-6-deoxy-α-L-mannopyranosyl-(1→6)-O-[β-D-glucopyranosyl-(1→2)]-β-D-glucopyranosyl ester, (3β)- (ACI)	C66H110O32	1414.6948	Decarboxylation	-COOH	44.9977	1
Dammar-24-en-21-oic acid, 3-[(O-6-deoxy-α-L-mannopyranosyl-(1→2)-O-[β-D-glucopyranosyl-(1→3)]-β-D-glucopyranosyl)oxy]-20-hydroxy-, O-6-deoxy-α-L-mannopyranosyl-(1→6)-O-[β-D-glucopyranosyl-(1→2)]-β-D-glucopyranosyl ester, (3β)- (ACI)	C66H110O32	1414.6948	Tert-butyl to dealkylation	-C4H8	56.0626	1
Dammar-24-en-21-oic acid, 3-[(O-6-deoxy-α-L-mannopyranosyl-(1→2)-O-[β-D-glucopyranosyl-(1→3)]-β-D-glucopyranosyl)oxy]-20-hydroxy-, O-6-deoxy-α-L-mannopyranosyl-(1→6)-O-[β-D-glucopyranosyl-(1→2)]-β-D-glucopyranosyl ester, (3β)- (ACI)	C66H110O32	1414.6948	Oxidative debromination	-Br + OH	61.9156	1
Dammar-24-en-21-oic acid, 3-[(O-6-deoxy-α-L-mannopyranosyl-(1→2)-O-[β-D-glucopyranosyl-(1→3)]-β-D-glucopyranosyl)oxy]-20-hydroxy-, O-6-deoxy-α-L-mannopyranosyl-(1→6)-O-[β-D-glucopyranosyl-(1→2)]-β-D-glucopyranosyl ester, (3β)- (ACI)	C66H110O32	1414.6948	2 Dechlorination + H	-Cl2 + H2	67.922	1
Dammar-24-en-21-oic acid, 3-[(O-6-deoxy-α-L-mannopyranosyl-(1→2)-O-[β-D-glucopyranosyl-(1→3)]-β-D-glucopyranosyl)oxy]-20-hydroxy-, O-6-deoxy-α-L-mannopyranosyl-(1→6)-O-[β-D-glucopyranosyl-(1→2)]-β-D-glucopyranosyl ester, (3β)- (ACI)	C66H110O32	1414.6948	Loss of Trifluoromethyl	-CF3 + H	67.9874	1
Dammar-24-en-21-oic acid, 3-[(O-6-deoxy-α-L-mannopyranosyl-(1→2)-O-[β-D-glucopyranosyl-(1→3)]-β-D-glucopyranosyl)oxy]-20-hydroxy-, O-6-deoxy-α-L-mannopyranosyl-(1→6)-O-[β-D-glucopyranosyl-(1→2)]-β-D-glucopyranosyl ester, (3β)- (ACI)	C66H110O32	1414.6948	2 Dechlorination	-Cl2	69.9377	1
Dammar-24-en-21-oic acid, 3-[(O-6-deoxy-α-L-mannopyranosyl-(1→2)-O-[β-D-glucopyranosyl-(1→3)]-β-D-glucopyranosyl)oxy]-20-hydroxy-, O-6-deoxy-α-L-mannopyranosyl-(1→6)-O-[β-D-glucopyranosyl-(1→2)]-β-D-glucopyranosyl ester, (3β)- (ACI)	C66H110O32	1414.6948	Debromination + H	-Br + H	77.9105	1
Dammar-24-en-21-oic acid, 3-[(O-6-deoxy-α-L-mannopyranosyl-(1→2)-O-[β-D-glucopyranosyl-(1→3)]-β-D-glucopyranosyl)oxy]-20-hydroxy-, O-6-deoxy-α-L-mannopyranosyl-(1→6)-O-[β-D-glucopyranosyl-(1→2)]-β-D-glucopyranosyl ester, (3β)- (ACI)	C66H110O32	1414.6948	Debromination	-Br	78.9183	1
Dammar-24-en-21-oic acid, 3-[(O-6-deoxy-α-L-mannopyranosyl-(1→2)-O-[β-D-glucopyranosyl-(1→3)]-β-D-glucopyranosyl)oxy]-20-hydroxy-, O-6-deoxy-α-L-mannopyranosyl-(1→6)-O-[β-D-glucopyranosyl-(1→2)]-β-D-glucopyranosyl ester, (3β)- (ACI)	C66H110O32	1414.6948	Debenzylation	-C7H6	90.047	1
Dammar-24-en-21-oic acid, 3-[(O-6-deoxy-α-L-mannopyranosyl-(1→2)-O-[β-D-glucopyranosyl-(1→3)]-β-D-glucopyranosyl)oxy]-20-hydroxy-, O-6-deoxy-α-L-mannopyranosyl-(1→6)-O-[β-D-glucopyranosyl-(1→2)]-β-D-glucopyranosyl ester, (3β)- (ACI)	C66H110O32	1414.6948	2 Debromination + H	-Br2 + H2	155.821	1
Dammar-24-en-21-oic acid, 3-[(O-6-deoxy-α-L-mannopyranosyl-(1→2)-O-[β-D-glucopyranosyl-(1→3)]-β-D-glucopyranosyl)oxy]-20-hydroxy-, O-6-deoxy-α-L-mannopyranosyl-(1→6)-O-[β-D-glucopyranosyl-(1→2)]-β-D-glucopyranosyl ester, (3β)- (ACI)	C66H110O32	1414.6948	2 Debromination	-Br2	157.837	1
Dammar-24-en-21-oic acid, 3-[(O-6-deoxy-α-L-mannopyranosyl-(1→2)-O-[β-D-xylopyranosyl-(1→3)]-β-D-glucopyranosyl)oxy]-20,23-dihydroxy-, O-6-deoxy-α-L-mannopyranosyl-(1→6)-O-[β-D-glucopyranosyl-(1→2)]-β-D-glucopyranosyl ester, (3β,4β)- (ACI)	C65H108O32	1400.6792	Oxidative Deamination to alcohol	-NH+O	0.984	1
Dammar-24-en-21-oic acid, 3-[(O-6-deoxy-α-L-mannopyranosyl-(1→2)-O-[β-D-xylopyranosyl-(1→3)]-β-D-glucopyranosyl)oxy]-20,23-dihydroxy-, O-6-deoxy-α-L-mannopyranosyl-(1→6)-O-[β-D-glucopyranosyl-(1→2)]-β-D-glucopyranosyl ester, (3β,4β)- (ACI)	C65H108O32	1400.6792	Isopropyl to acid	-C2H6+O2	1.9429	1
Dammar-24-en-21-oic acid, 3-[(O-6-deoxy-α-L-mannopyranosyl-(1→2)-O-[β-D-xylopyranosyl-(1→3)]-β-D-glucopyranosyl)oxy]-20,23-dihydroxy-, O-6-deoxy-α-L-mannopyranosyl-(1→6)-O-[β-D-glucopyranosyl-(1→2)]-β-D-glucopyranosyl ester, (3β,4β)- (ACI)	C65H108O32	1400.6792	Demethylation + hydroxylation	-CH2+O	1.9793	1
Dammar-24-en-21-oic acid, 3-[(O-6-deoxy-α-L-mannopyranosyl-(1→2)-O-[β-D-xylopyranosyl-(1→3)]-β-D-glucopyranosyl)oxy]-20,23-dihydroxy-, O-6-deoxy-α-L-mannopyranosyl-(1→6)-O-[β-D-glucopyranosyl-(1→2)]-β-D-glucopyranosyl ester, (3β,4β)- (ACI)	C65H108O32	1400.6792	Reduction	+H2	2.0157	1
Dammar-24-en-21-oic acid, 3-[(O-6-deoxy-α-L-mannopyranosyl-(1→2)-O-[β-D-xylopyranosyl-(1→3)]-β-D-glucopyranosyl)oxy]-20,23-dihydroxy-, O-6-deoxy-α-L-mannopyranosyl-(1→6)-O-[β-D-glucopyranosyl-(1→2)]-β-D-glucopyranosyl ester, (3β,4β)- (ACI)	C65H108O32	1400.6792	Hydroxylation + desaturation	+O-H2	13.9793	1
Dammar-24-en-21-oic acid, 3-[(O-6-deoxy-α-L-mannopyranosyl-(1→2)-O-[β-D-xylopyranosyl-(1→3)]-β-D-glucopyranosyl)oxy]-20,23-dihydroxy-, O-6-deoxy-α-L-mannopyranosyl-(1→6)-O-[β-D-glucopyranosyl-(1→2)]-β-D-glucopyranosyl ester, (3β,4β)- (ACI)	C65H108O32	1400.6792	Methylation	+CH2	14.0157	2
Dammar-24-en-21-oic acid, 3-[(O-6-deoxy-α-L-mannopyranosyl-(1→2)-O-[β-D-xylopyranosyl-(1→3)]-β-D-glucopyranosyl)oxy]-20,23-dihydroxy-, O-6-deoxy-α-L-mannopyranosyl-(1→6)-O-[β-D-glucopyranosyl-(1→2)]-β-D-glucopyranosyl ester, (3β,4β)- (ACI)	C65H108O32	1400.6792	Ethyl to carboxylic acid	-CH4+O2	15.9585	1
Dammar-24-en-21-oic acid, 3-[(O-6-deoxy-α-L-mannopyranosyl-(1→2)-O-[β-D-xylopyranosyl-(1→3)]-β-D-glucopyranosyl)oxy]-20,23-dihydroxy-, O-6-deoxy-α-L-mannopyranosyl-(1→6)-O-[β-D-glucopyranosyl-(1→2)]-β-D-glucopyranosyl ester, (3β,4β)- (ACI)	C65H108O32	1400.6792	Hydroxylation	+O	15.9949	1
Dammar-24-en-21-oic acid, 3-[(O-6-deoxy-α-L-mannopyranosyl-(1→2)-O-[β-D-xylopyranosyl-(1→3)]-β-D-glucopyranosyl)oxy]-20,23-dihydroxy-, O-6-deoxy-α-L-mannopyranosyl-(1→6)-O-[β-D-glucopyranosyl-(1→2)]-β-D-glucopyranosyl ester, (3β,4β)- (ACI)	C65H108O32	1400.6792	Demethylation + 2 hydroxylation	-CH2+O2	17.9742	1
Dammar-24-en-21-oic acid, 3-[(O-6-deoxy-α-L-mannopyranosyl-(1→2)-O-[β-D-xylopyranosyl-(1→3)]-β-D-glucopyranosyl)oxy]-20,23-dihydroxy-, O-6-deoxy-α-L-mannopyranosyl-(1→6)-O-[β-D-glucopyranosyl-(1→2)]-β-D-glucopyranosyl ester, (3β,4β)- (ACI)	C65H108O32	1400.6792	Hydration	+H2O	18.0106	1
Dammar-24-en-21-oic acid, 3-[(O-6-deoxy-α-L-mannopyranosyl-(1→2)-O-[β-D-xylopyranosyl-(1→3)]-β-D-glucopyranosyl)oxy]-20,23-dihydroxy-, O-6-deoxy-α-L-mannopyranosyl-(1→6)-O-[β-D-glucopyranosyl-(1→2)]-β-D-glucopyranosyl ester, (3β,4β)- (ACI)	C65H108O32	1400.6792	Quinone formation	-H2+O2	29.9742	1
Dammar-24-en-21-oic acid, 3-[(O-6-deoxy-α-L-mannopyranosyl-(1→2)-O-[β-D-xylopyranosyl-(1→3)]-β-D-glucopyranosyl)oxy]-20,23-dihydroxy-, O-6-deoxy-α-L-mannopyranosyl-(1→6)-O-[β-D-glucopyranosyl-(1→2)]-β-D-glucopyranosyl ester, (3β,4β)- (ACI)	C65H108O32	1400.6792	Hydroxylation + methylation	+O+CH2	30.0106	2
Dammar-24-en-21-oic acid, 3-[(O-6-deoxy-α-L-mannopyranosyl-(1→2)-O-[β-D-xylopyranosyl-(1→3)]-β-D-glucopyranosyl)oxy]-20,23-dihydroxy-, O-6-deoxy-α-L-mannopyranosyl-(1→6)-O-[β-D-glucopyranosyl-(1→2)]-β-D-glucopyranosyl ester, (3β,4β)- (ACI)	C65H108O32	1400.6792	2 Hydroxylation	+O2	31.9898	1
Dammar-24-en-21-oic acid, 3-[(O-6-deoxy-α-L-mannopyranosyl-(1→2)-O-[β-D-xylopyranosyl-(1→3)]-β-D-glucopyranosyl)oxy]-20,23-dihydroxy-, O-6-deoxy-α-L-mannopyranosyl-(1→6)-O-[β-D-glucopyranosyl-(1→2)]-β-D-glucopyranosyl ester, (3β,4β)- (ACI)	C65H108O32	1400.6792	Alkenes to dihydrodiol	+H2O2	34.0055	1
Dammar-24-en-21-oic acid, 3-[(O-6-deoxy-α-L-mannopyranosyl-(1→2)-O-[β-D-xylopyranosyl-(1→3)]-β-D-glucopyranosyl)oxy]-20,23-dihydroxy-, O-6-deoxy-α-L-mannopyranosyl-(1→6)-O-[β-D-glucopyranosyl-(1→2)]-β-D-glucopyranosyl ester, (3β,4β)- (ACI)	C65H108O32	1400.6792	Acelylation	+C2H2O	42.0106	2
Dammar-24-en-21-oic acid, 3-[(O-6-deoxy-α-L-mannopyranosyl-(1→2)-O-[β-D-xylopyranosyl-(1→3)]-β-D-glucopyranosyl)oxy]-20,23-dihydroxy-, O-6-deoxy-α-L-mannopyranosyl-(1→6)-O-[β-D-glucopyranosyl-(1→2)]-β-D-glucopyranosyl ester, (3β,4β)- (ACI)	C65H108O32	1400.6792	3 Hydroxylation	+O3	47.9847	1
Dammar-24-en-21-oic acid, 3-[(O-6-deoxy-α-L-mannopyranosyl-(1→2)-O-[β-D-xylopyranosyl-(1→3)]-β-D-glucopyranosyl)oxy]-20,23-dihydroxy-, O-6-deoxy-α-L-mannopyranosyl-(1→6)-O-[β-D-glucopyranosyl-(1→2)]-β-D-glucopyranosyl ester, (3β,4β)- (ACI)	C65H108O32	1400.6792	Glycine conjugation	+C2H3NO	57.0215	2
Dammar-24-en-21-oic acid, 3-[(O-6-deoxy-α-L-mannopyranosyl-(1→2)-O-[β-D-xylopyranosyl-(1→3)]-β-D-glucopyranosyl)oxy]-20,23-dihydroxy-, O-6-deoxy-α-L-mannopyranosyl-(1→6)-O-[β-D-glucopyranosyl-(1→2)]-β-D-glucopyranosyl ester, (3β,4β)- (ACI)	C65H108O32	1400.6792	Sulfate conjugation	+SO3	79.9568	2
Dammar-24-en-21-oic acid, 3-[(O-6-deoxy-α-L-mannopyranosyl-(1→2)-O-[β-D-xylopyranosyl-(1→3)]-β-D-glucopyranosyl)oxy]-20,23-dihydroxy-, O-6-deoxy-α-L-mannopyranosyl-(1→6)-O-[β-D-glucopyranosyl-(1→2)]-β-D-glucopyranosyl ester, (3β,4β)- (ACI)	C65H108O32	1400.6792	Hydroxylation + sulfation	+SO4	95.9517	2
Dammar-24-en-21-oic acid, 3-[(O-6-deoxy-α-L-mannopyranosyl-(1→2)-O-[β-D-xylopyranosyl-(1→3)]-β-D-glucopyranosyl)oxy]-20,23-dihydroxy-, O-6-deoxy-α-L-mannopyranosyl-(1→6)-O-[β-D-glucopyranosyl-(1→2)]-β-D-glucopyranosyl ester, (3β,4β)- (ACI)	C65H108O32	1400.6792	Cysteine conjugation	+C3H5NOS	103.009	2
Dammar-24-en-21-oic acid, 3-[(O-6-deoxy-α-L-mannopyranosyl-(1→2)-O-[β-D-xylopyranosyl-(1→3)]-β-D-glucopyranosyl)oxy]-20,23-dihydroxy-, O-6-deoxy-α-L-mannopyranosyl-(1→6)-O-[β-D-glucopyranosyl-(1→2)]-β-D-glucopyranosyl ester, (3β,4β)- (ACI)	C65H108O32	1400.6792	Taurine conjugation	+C2H5NO2S	107.004	2
Dammar-24-en-21-oic acid, 3-[(O-6-deoxy-α-L-mannopyranosyl-(1→2)-O-[β-D-xylopyranosyl-(1→3)]-β-D-glucopyranosyl)oxy]-20,23-dihydroxy-, O-6-deoxy-α-L-mannopyranosyl-(1→6)-O-[β-D-glucopyranosyl-(1→2)]-β-D-glucopyranosyl ester, (3β,4β)- (ACI)	C65H108O32	1400.6792	S-Cysteine conjugation	+C3H5NO2S	119.004	2
Dammar-24-en-21-oic acid, 3-[(O-6-deoxy-α-L-mannopyranosyl-(1→2)-O-[β-D-xylopyranosyl-(1→3)]-β-D-glucopyranosyl)oxy]-20,23-dihydroxy-, O-6-deoxy-α-L-mannopyranosyl-(1→6)-O-[β-D-glucopyranosyl-(1→2)]-β-D-glucopyranosyl ester, (3β,4β)- (ACI)	C65H108O32	1400.6792	Decarboxylation + glucuronidation	+C5H8O5	148.037	2
Dammar-24-en-21-oic acid, 3-[(O-6-deoxy-α-L-mannopyranosyl-(1→2)-O-[β-D-xylopyranosyl-(1→3)]-β-D-glucopyranosyl)oxy]-20,23-dihydroxy-, O-6-deoxy-α-L-mannopyranosyl-(1→6)-O-[β-D-glucopyranosyl-(1→2)]-β-D-glucopyranosyl ester, (3β,4β)- (ACI)	C65H108O32	1400.6792	N-acetylcysteine conjugation	+C5H7NO3S	161.015	2
Dammar-24-en-21-oic acid, 3-[(O-6-deoxy-α-L-mannopyranosyl-(1→2)-O-[β-D-xylopyranosyl-(1→3)]-β-D-glucopyranosyl)oxy]-20,23-dihydroxy-, O-6-deoxy-α-L-mannopyranosyl-(1→6)-O-[β-D-glucopyranosyl-(1→2)]-β-D-glucopyranosyl ester, (3β,4β)- (ACI)	C65H108O32	1400.6792	Glucuronide conjugation	+C6H8O6	176.032	2
Dammar-24-en-21-oic acid, 3-[(O-6-deoxy-α-L-mannopyranosyl-(1→2)-O-[β-D-xylopyranosyl-(1→3)]-β-D-glucopyranosyl)oxy]-20,23-dihydroxy-, O-6-deoxy-α-L-mannopyranosyl-(1→6)-O-[β-D-glucopyranosyl-(1→2)]-β-D-glucopyranosyl ester, (3β,4β)- (ACI)	C65H108O32	1400.6792	2 O-sulfate conjugation	+S2O8	191.904	2
Dammar-24-en-21-oic acid, 3-[(O-6-deoxy-α-L-mannopyranosyl-(1→2)-O-[β-D-xylopyranosyl-(1→3)]-β-D-glucopyranosyl)oxy]-20,23-dihydroxy-, O-6-deoxy-α-L-mannopyranosyl-(1→6)-O-[β-D-glucopyranosyl-(1→2)]-β-D-glucopyranosyl ester, (3β,4β)- (ACI)	C65H108O32	1400.6792	Hydroxylation + glucuronide conjugation	+C6H8O7	192.027	2
Dammar-24-en-21-oic acid, 3-[(O-6-deoxy-α-L-mannopyranosyl-(1→2)-O-[β-D-xylopyranosyl-(1→3)]-β-D-glucopyranosyl)oxy]-20,23-dihydroxy-, O-6-deoxy-α-L-mannopyranosyl-(1→6)-O-[β-D-glucopyranosyl-(1→2)]-β-D-glucopyranosyl ester, (3β,4β)- (ACI)	C65H108O32	1400.6792	Glutathione conjugation	+C10H15N3O5S	289.073	2
Dammar-24-en-21-oic acid, 3-[(O-6-deoxy-α-L-mannopyranosyl-(1→2)-O-[β-D-xylopyranosyl-(1→3)]-β-D-glucopyranosyl)oxy]-20,23-dihydroxy-, O-6-deoxy-α-L-mannopyranosyl-(1→6)-O-[β-D-glucopyranosyl-(1→2)]-β-D-glucopyranosyl ester, (3β,4β)- (ACI)	C65H108O32	1400.6792	Desaturation + S-Glutathione conjugation	+C10H13N3O6S	303.053	2
Dammar-24-en-21-oic acid, 3-[(O-6-deoxy-α-L-mannopyranosyl-(1→2)-O-[β-D-xylopyranosyl-(1→3)]-β-D-glucopyranosyl)oxy]-20,23-dihydroxy-, O-6-deoxy-α-L-mannopyranosyl-(1→6)-O-[β-D-glucopyranosyl-(1→2)]-β-D-glucopyranosyl ester, (3β,4β)- (ACI)	C65H108O32	1400.6792	S-Glutathione conjugation	+C10H15N3O6S	305.068	2
Dammar-24-en-21-oic acid, 3-[(O-6-deoxy-α-L-mannopyranosyl-(1→2)-O-[β-D-xylopyranosyl-(1→3)]-β-D-glucopyranosyl)oxy]-20,23-dihydroxy-, O-6-deoxy-α-L-mannopyranosyl-(1→6)-O-[β-D-glucopyranosyl-(1→2)]-β-D-glucopyranosyl ester, (3β,4β)- (ACI)	C65H108O32	1400.6792	OH + S-Glutathione conjugation	+C10H15N3O7S	321.063	2
Dammar-24-en-21-oic acid, 3-[(O-6-deoxy-α-L-mannopyranosyl-(1→2)-O-[β-D-xylopyranosyl-(1→3)]-β-D-glucopyranosyl)oxy]-20,23-dihydroxy-, O-6-deoxy-α-L-mannopyranosyl-(1→6)-O-[β-D-glucopyranosyl-(1→2)]-β-D-glucopyranosyl ester, (3β,4β)- (ACI)	C65H108O32	1400.6792	2 Glucuronide conjugation	+C12H16O12	352.064	2
Dammar-24-en-21-oic acid, 3-[(O-6-deoxy-α-L-mannopyranosyl-(1→2)-O-[β-D-xylopyranosyl-(1→3)]-β-D-glucopyranosyl)oxy]-20,23-dihydroxy-, O-6-deoxy-α-L-mannopyranosyl-(1→6)-O-[β-D-glucopyranosyl-(1→2)]-β-D-glucopyranosyl ester, (3β,4β)- (ACI)	C65H108O32	1400.6792	2-ethoxyl to acid	-CH4 + O	0.0364	1
Dammar-24-en-21-oic acid, 3-[(O-6-deoxy-α-L-mannopyranosyl-(1→2)-O-[β-D-xylopyranosyl-(1→3)]-β-D-glucopyranosyl)oxy]-20,23-dihydroxy-, O-6-deoxy-α-L-mannopyranosyl-(1→6)-O-[β-D-glucopyranosyl-(1→2)]-β-D-glucopyranosyl ester, (3β,4β)- (ACI)	C65H108O32	1400.6792	Oxidative Deamination to ketone	-NH3 + O	1.0316	1
Dammar-24-en-21-oic acid, 3-[(O-6-deoxy-α-L-mannopyranosyl-(1→2)-O-[β-D-xylopyranosyl-(1→3)]-β-D-glucopyranosyl)oxy]-20,23-dihydroxy-, O-6-deoxy-α-L-mannopyranosyl-(1→6)-O-[β-D-glucopyranosyl-(1→2)]-β-D-glucopyranosyl ester, (3β,4β)- (ACI)	C65H108O32	1400.6792	Oxidative Defluorination	-F + OH	1.9957	1
Dammar-24-en-21-oic acid, 3-[(O-6-deoxy-α-L-mannopyranosyl-(1→2)-O-[β-D-xylopyranosyl-(1→3)]-β-D-glucopyranosyl)oxy]-20,23-dihydroxy-, O-6-deoxy-α-L-mannopyranosyl-(1→6)-O-[β-D-glucopyranosyl-(1→2)]-β-D-glucopyranosyl ester, (3β,4β)- (ACI)	C65H108O32	1400.6792	Desaturation	-H2	2.0157	1
Dammar-24-en-21-oic acid, 3-[(O-6-deoxy-α-L-mannopyranosyl-(1→2)-O-[β-D-xylopyranosyl-(1→3)]-β-D-glucopyranosyl)oxy]-20,23-dihydroxy-, O-6-deoxy-α-L-mannopyranosyl-(1→6)-O-[β-D-glucopyranosyl-(1→2)]-β-D-glucopyranosyl ester, (3β,4β)- (ACI)	C65H108O32	1400.6792	Twto sequential desaturations	-H4	4.0313	1
Dammar-24-en-21-oic acid, 3-[(O-6-deoxy-α-L-mannopyranosyl-(1→2)-O-[β-D-xylopyranosyl-(1→3)]-β-D-glucopyranosyl)oxy]-20,23-dihydroxy-, O-6-deoxy-α-L-mannopyranosyl-(1→6)-O-[β-D-glucopyranosyl-(1→2)]-β-D-glucopyranosyl ester, (3β,4β)- (ACI)	C65H108O32	1400.6792	Ethyl to alcohol	-C2H4 + O	12.0364	1
Dammar-24-en-21-oic acid, 3-[(O-6-deoxy-α-L-mannopyranosyl-(1→2)-O-[β-D-xylopyranosyl-(1→3)]-β-D-glucopyranosyl)oxy]-20,23-dihydroxy-, O-6-deoxy-α-L-mannopyranosyl-(1→6)-O-[β-D-glucopyranosyl-(1→2)]-β-D-glucopyranosyl ester, (3β,4β)- (ACI)	C65H108O32	1400.6792	Tert-butyl to acid	-C3H8 + O2	12.0728	1
Dammar-24-en-21-oic acid, 3-[(O-6-deoxy-α-L-mannopyranosyl-(1→2)-O-[β-D-xylopyranosyl-(1→3)]-β-D-glucopyranosyl)oxy]-20,23-dihydroxy-, O-6-deoxy-α-L-mannopyranosyl-(1→6)-O-[β-D-glucopyranosyl-(1→2)]-β-D-glucopyranosyl ester, (3β,4β)- (ACI)	C65H108O32	1400.6792	Demethylation	-CH2	14.0157	1
Dammar-24-en-21-oic acid, 3-[(O-6-deoxy-α-L-mannopyranosyl-(1→2)-O-[β-D-xylopyranosyl-(1→3)]-β-D-glucopyranosyl)oxy]-20,23-dihydroxy-, O-6-deoxy-α-L-mannopyranosyl-(1→6)-O-[β-D-glucopyranosyl-(1→2)]-β-D-glucopyranosyl ester, (3β,4β)- (ACI)	C65H108O32	1400.6792	Ethyl Ether to acid	-C2H6 + O	14.052	1
Dammar-24-en-21-oic acid, 3-[(O-6-deoxy-α-L-mannopyranosyl-(1→2)-O-[β-D-xylopyranosyl-(1→3)]-β-D-glucopyranosyl)oxy]-20,23-dihydroxy-, O-6-deoxy-α-L-mannopyranosyl-(1→6)-O-[β-D-glucopyranosyl-(1→2)]-β-D-glucopyranosyl ester, (3β,4β)- (ACI)	C65H108O32	1400.6792	Thioureas to Ureas	-S+ O	15.9772	1
Dammar-24-en-21-oic acid, 3-[(O-6-deoxy-α-L-mannopyranosyl-(1→2)-O-[β-D-xylopyranosyl-(1→3)]-β-D-glucopyranosyl)oxy]-20,23-dihydroxy-, O-6-deoxy-α-L-mannopyranosyl-(1→6)-O-[β-D-glucopyranosyl-(1→2)]-β-D-glucopyranosyl ester, (3β,4β)- (ACI)	C65H108O32	1400.6792	Sulfoxide to Thioether	-O	15.9949	1
Dammar-24-en-21-oic acid, 3-[(O-6-deoxy-α-L-mannopyranosyl-(1→2)-O-[β-D-xylopyranosyl-(1→3)]-β-D-glucopyranosyl)oxy]-20,23-dihydroxy-, O-6-deoxy-α-L-mannopyranosyl-(1→6)-O-[β-D-glucopyranosyl-(1→2)]-β-D-glucopyranosyl ester, (3β,4β)- (ACI)	C65H108O32	1400.6792	Oxidative Dechlorination	-Cl + OH	17.9661	1
Dammar-24-en-21-oic acid, 3-[(O-6-deoxy-α-L-mannopyranosyl-(1→2)-O-[β-D-xylopyranosyl-(1→3)]-β-D-glucopyranosyl)oxy]-20,23-dihydroxy-, O-6-deoxy-α-L-mannopyranosyl-(1→6)-O-[β-D-glucopyranosyl-(1→2)]-β-D-glucopyranosyl ester, (3β,4β)- (ACI)	C65H108O32	1400.6792	Reductive Deflurination	-F + H	17.9906	1
Dammar-24-en-21-oic acid, 3-[(O-6-deoxy-α-L-mannopyranosyl-(1→2)-O-[β-D-xylopyranosyl-(1→3)]-β-D-glucopyranosyl)oxy]-20,23-dihydroxy-, O-6-deoxy-α-L-mannopyranosyl-(1→6)-O-[β-D-glucopyranosyl-(1→2)]-β-D-glucopyranosyl ester, (3β,4β)- (ACI)	C65H108O32	1400.6792	Alcohols dehydration	-H2O	18.0106	1
Dammar-24-en-21-oic acid, 3-[(O-6-deoxy-α-L-mannopyranosyl-(1→2)-O-[β-D-xylopyranosyl-(1→3)]-β-D-glucopyranosyl)oxy]-20,23-dihydroxy-, O-6-deoxy-α-L-mannopyranosyl-(1→6)-O-[β-D-glucopyranosyl-(1→2)]-β-D-glucopyranosyl ester, (3β,4β)- (ACI)	C65H108O32	1400.6792	Defluorination	-F	18.9984	1
Dammar-24-en-21-oic acid, 3-[(O-6-deoxy-α-L-mannopyranosyl-(1→2)-O-[β-D-xylopyranosyl-(1→3)]-β-D-glucopyranosyl)oxy]-20,23-dihydroxy-, O-6-deoxy-α-L-mannopyranosyl-(1→6)-O-[β-D-glucopyranosyl-(1→2)]-β-D-glucopyranosyl ester, (3β,4β)- (ACI)	C65H108O32	1400.6792	Isopropyl to alcohol	-C3H6 + O	26.052	1
Dammar-24-en-21-oic acid, 3-[(O-6-deoxy-α-L-mannopyranosyl-(1→2)-O-[β-D-xylopyranosyl-(1→3)]-β-D-glucopyranosyl)oxy]-20,23-dihydroxy-, O-6-deoxy-α-L-mannopyranosyl-(1→6)-O-[β-D-glucopyranosyl-(1→2)]-β-D-glucopyranosyl ester, (3β,4β)- (ACI)	C65H108O32	1400.6792	Decarbonylation	-CO	27.9943	1
Dammar-24-en-21-oic acid, 3-[(O-6-deoxy-α-L-mannopyranosyl-(1→2)-O-[β-D-xylopyranosyl-(1→3)]-β-D-glucopyranosyl)oxy]-20,23-dihydroxy-, O-6-deoxy-α-L-mannopyranosyl-(1→6)-O-[β-D-glucopyranosyl-(1→2)]-β-D-glucopyranosyl ester, (3β,4β)- (ACI)	C65H108O32	1400.6792	Deethylation	-C2H4	28.0313	1
Dammar-24-en-21-oic acid, 3-[(O-6-deoxy-α-L-mannopyranosyl-(1→2)-O-[β-D-xylopyranosyl-(1→3)]-β-D-glucopyranosyl)oxy]-20,23-dihydroxy-, O-6-deoxy-α-L-mannopyranosyl-(1→6)-O-[β-D-glucopyranosyl-(1→2)]-β-D-glucopyranosyl ester, (3β,4β)- (ACI)	C65H108O32	1400.6792	Propyl ether to acid	-C3H8 + O	28.0677	1
Dammar-24-en-21-oic acid, 3-[(O-6-deoxy-α-L-mannopyranosyl-(1→2)-O-[β-D-xylopyranosyl-(1→3)]-β-D-glucopyranosyl)oxy]-20,23-dihydroxy-, O-6-deoxy-α-L-mannopyranosyl-(1→6)-O-[β-D-glucopyranosyl-(1→2)]-β-D-glucopyranosyl ester, (3β,4β)- (ACI)	C65H108O32	1400.6792	Nitro reduction	-O2 + H2	29.9742	1
Dammar-24-en-21-oic acid, 3-[(O-6-deoxy-α-L-mannopyranosyl-(1→2)-O-[β-D-xylopyranosyl-(1→3)]-β-D-glucopyranosyl)oxy]-20,23-dihydroxy-, O-6-deoxy-α-L-mannopyranosyl-(1→6)-O-[β-D-glucopyranosyl-(1→2)]-β-D-glucopyranosyl ester, (3β,4β)- (ACI)	C65H108O32	1400.6792	Hydroxymethylene loss	-CH2O	30.0106	1
Dammar-24-en-21-oic acid, 3-[(O-6-deoxy-α-L-mannopyranosyl-(1→2)-O-[β-D-xylopyranosyl-(1→3)]-β-D-glucopyranosyl)oxy]-20,23-dihydroxy-, O-6-deoxy-α-L-mannopyranosyl-(1→6)-O-[β-D-glucopyranosyl-(1→2)]-β-D-glucopyranosyl ester, (3β,4β)- (ACI)	C65H108O32	1400.6792	Reductive Dechlorination	-Cl + H	33.961	1
Dammar-24-en-21-oic acid, 3-[(O-6-deoxy-α-L-mannopyranosyl-(1→2)-O-[β-D-xylopyranosyl-(1→3)]-β-D-glucopyranosyl)oxy]-20,23-dihydroxy-, O-6-deoxy-α-L-mannopyranosyl-(1→6)-O-[β-D-glucopyranosyl-(1→2)]-β-D-glucopyranosyl ester, (3β,4β)- (ACI)	C65H108O32	1400.6792	Dechlorination	-Cl	34.9689	1
Dammar-24-en-21-oic acid, 3-[(O-6-deoxy-α-L-mannopyranosyl-(1→2)-O-[β-D-xylopyranosyl-(1→3)]-β-D-glucopyranosyl)oxy]-20,23-dihydroxy-, O-6-deoxy-α-L-mannopyranosyl-(1→6)-O-[β-D-glucopyranosyl-(1→2)]-β-D-glucopyranosyl ester, (3β,4β)- (ACI)	C65H108O32	1400.6792	2 Reductive Defluorination	-F2 + H2	35.9811	1
Dammar-24-en-21-oic acid, 3-[(O-6-deoxy-α-L-mannopyranosyl-(1→2)-O-[β-D-xylopyranosyl-(1→3)]-β-D-glucopyranosyl)oxy]-20,23-dihydroxy-, O-6-deoxy-α-L-mannopyranosyl-(1→6)-O-[β-D-glucopyranosyl-(1→2)]-β-D-glucopyranosyl ester, (3β,4β)- (ACI)	C65H108O32	1400.6792	2 Defluorination	-F2	37.9968	1
Dammar-24-en-21-oic acid, 3-[(O-6-deoxy-α-L-mannopyranosyl-(1→2)-O-[β-D-xylopyranosyl-(1→3)]-β-D-glucopyranosyl)oxy]-20,23-dihydroxy-, O-6-deoxy-α-L-mannopyranosyl-(1→6)-O-[β-D-glucopyranosyl-(1→2)]-β-D-glucopyranosyl ester, (3β,4β)- (ACI)	C65H108O32	1400.6792	Tert-butyl to alcohol1	-C4H8 + O	40.0677	1
Dammar-24-en-21-oic acid, 3-[(O-6-deoxy-α-L-mannopyranosyl-(1→2)-O-[β-D-xylopyranosyl-(1→3)]-β-D-glucopyranosyl)oxy]-20,23-dihydroxy-, O-6-deoxy-α-L-mannopyranosyl-(1→6)-O-[β-D-glucopyranosyl-(1→2)]-β-D-glucopyranosyl ester, (3β,4β)- (ACI)	C65H108O32	1400.6792	Isopropyl dealkylation	-C3H6	42.047	1
Dammar-24-en-21-oic acid, 3-[(O-6-deoxy-α-L-mannopyranosyl-(1→2)-O-[β-D-xylopyranosyl-(1→3)]-β-D-glucopyranosyl)oxy]-20,23-dihydroxy-, O-6-deoxy-α-L-mannopyranosyl-(1→6)-O-[β-D-glucopyranosyl-(1→2)]-β-D-glucopyranosyl ester, (3β,4β)- (ACI)	C65H108O32	1400.6792	Hydrolysis of Nitrate Esters	-NO2 + H	44.9851	1
Dammar-24-en-21-oic acid, 3-[(O-6-deoxy-α-L-mannopyranosyl-(1→2)-O-[β-D-xylopyranosyl-(1→3)]-β-D-glucopyranosyl)oxy]-20,23-dihydroxy-, O-6-deoxy-α-L-mannopyranosyl-(1→6)-O-[β-D-glucopyranosyl-(1→2)]-β-D-glucopyranosyl ester, (3β,4β)- (ACI)	C65H108O32	1400.6792	Decarboxylation	-COOH	44.9977	1
Dammar-24-en-21-oic acid, 3-[(O-6-deoxy-α-L-mannopyranosyl-(1→2)-O-[β-D-xylopyranosyl-(1→3)]-β-D-glucopyranosyl)oxy]-20,23-dihydroxy-, O-6-deoxy-α-L-mannopyranosyl-(1→6)-O-[β-D-glucopyranosyl-(1→2)]-β-D-glucopyranosyl ester, (3β,4β)- (ACI)	C65H108O32	1400.6792	Tert-butyl to dealkylation	-C4H8	56.0626	1
Dammar-24-en-21-oic acid, 3-[(O-6-deoxy-α-L-mannopyranosyl-(1→2)-O-[β-D-xylopyranosyl-(1→3)]-β-D-glucopyranosyl)oxy]-20,23-dihydroxy-, O-6-deoxy-α-L-mannopyranosyl-(1→6)-O-[β-D-glucopyranosyl-(1→2)]-β-D-glucopyranosyl ester, (3β,4β)- (ACI)	C65H108O32	1400.6792	Oxidative debromination	-Br + OH	61.9156	1
Dammar-24-en-21-oic acid, 3-[(O-6-deoxy-α-L-mannopyranosyl-(1→2)-O-[β-D-xylopyranosyl-(1→3)]-β-D-glucopyranosyl)oxy]-20,23-dihydroxy-, O-6-deoxy-α-L-mannopyranosyl-(1→6)-O-[β-D-glucopyranosyl-(1→2)]-β-D-glucopyranosyl ester, (3β,4β)- (ACI)	C65H108O32	1400.6792	2 Dechlorination + H	-Cl2 + H2	67.922	1
Dammar-24-en-21-oic acid, 3-[(O-6-deoxy-α-L-mannopyranosyl-(1→2)-O-[β-D-xylopyranosyl-(1→3)]-β-D-glucopyranosyl)oxy]-20,23-dihydroxy-, O-6-deoxy-α-L-mannopyranosyl-(1→6)-O-[β-D-glucopyranosyl-(1→2)]-β-D-glucopyranosyl ester, (3β,4β)- (ACI)	C65H108O32	1400.6792	Loss of Trifluoromethyl	-CF3 + H	67.9874	1
Dammar-24-en-21-oic acid, 3-[(O-6-deoxy-α-L-mannopyranosyl-(1→2)-O-[β-D-xylopyranosyl-(1→3)]-β-D-glucopyranosyl)oxy]-20,23-dihydroxy-, O-6-deoxy-α-L-mannopyranosyl-(1→6)-O-[β-D-glucopyranosyl-(1→2)]-β-D-glucopyranosyl ester, (3β,4β)- (ACI)	C65H108O32	1400.6792	2 Dechlorination	-Cl2	69.9377	1
Dammar-24-en-21-oic acid, 3-[(O-6-deoxy-α-L-mannopyranosyl-(1→2)-O-[β-D-xylopyranosyl-(1→3)]-β-D-glucopyranosyl)oxy]-20,23-dihydroxy-, O-6-deoxy-α-L-mannopyranosyl-(1→6)-O-[β-D-glucopyranosyl-(1→2)]-β-D-glucopyranosyl ester, (3β,4β)- (ACI)	C65H108O32	1400.6792	Debromination + H	-Br + H	77.9105	1
Dammar-24-en-21-oic acid, 3-[(O-6-deoxy-α-L-mannopyranosyl-(1→2)-O-[β-D-xylopyranosyl-(1→3)]-β-D-glucopyranosyl)oxy]-20,23-dihydroxy-, O-6-deoxy-α-L-mannopyranosyl-(1→6)-O-[β-D-glucopyranosyl-(1→2)]-β-D-glucopyranosyl ester, (3β,4β)- (ACI)	C65H108O32	1400.6792	Debromination	-Br	78.9183	1
Dammar-24-en-21-oic acid, 3-[(O-6-deoxy-α-L-mannopyranosyl-(1→2)-O-[β-D-xylopyranosyl-(1→3)]-β-D-glucopyranosyl)oxy]-20,23-dihydroxy-, O-6-deoxy-α-L-mannopyranosyl-(1→6)-O-[β-D-glucopyranosyl-(1→2)]-β-D-glucopyranosyl ester, (3β,4β)- (ACI)	C65H108O32	1400.6792	Debenzylation	-C7H6	90.047	1
Dammar-24-en-21-oic acid, 3-[(O-6-deoxy-α-L-mannopyranosyl-(1→2)-O-[β-D-xylopyranosyl-(1→3)]-β-D-glucopyranosyl)oxy]-20,23-dihydroxy-, O-6-deoxy-α-L-mannopyranosyl-(1→6)-O-[β-D-glucopyranosyl-(1→2)]-β-D-glucopyranosyl ester, (3β,4β)- (ACI)	C65H108O32	1400.6792	2 Debromination + H	-Br2 + H2	155.821	1
Dammar-24-en-21-oic acid, 3-[(O-6-deoxy-α-L-mannopyranosyl-(1→2)-O-[β-D-xylopyranosyl-(1→3)]-β-D-glucopyranosyl)oxy]-20,23-dihydroxy-, O-6-deoxy-α-L-mannopyranosyl-(1→6)-O-[β-D-glucopyranosyl-(1→2)]-β-D-glucopyranosyl ester, (3β,4β)- (ACI)	C65H108O32	1400.6792	2 Debromination	-Br2	157.837	1
Dammar-24-en-21-oic acid, 3-[(O-6-deoxy-α-L-mannopyranosyl-(1→2)-O-[6-deoxy-α-L-mannopyranosyl-(1→3)]-β-D-glucopyranosyl)oxy]-20-hydroxy-, O-6-deoxy-α-L-mannopyranosyl-(1→6)-O-[β-D-glucopyranosyl-(1→2)]-β-D-glucopyranosyl ester, (3β)- (ACI)	C66H110O31	1398.6999	Oxidative Deamination to alcohol	-NH+O	0.984	1
Dammar-24-en-21-oic acid, 3-[(O-6-deoxy-α-L-mannopyranosyl-(1→2)-O-[6-deoxy-α-L-mannopyranosyl-(1→3)]-β-D-glucopyranosyl)oxy]-20-hydroxy-, O-6-deoxy-α-L-mannopyranosyl-(1→6)-O-[β-D-glucopyranosyl-(1→2)]-β-D-glucopyranosyl ester, (3β)- (ACI)	C66H110O31	1398.6999	Isopropyl to acid	-C2H6+O2	1.9429	1
Dammar-24-en-21-oic acid, 3-[(O-6-deoxy-α-L-mannopyranosyl-(1→2)-O-[6-deoxy-α-L-mannopyranosyl-(1→3)]-β-D-glucopyranosyl)oxy]-20-hydroxy-, O-6-deoxy-α-L-mannopyranosyl-(1→6)-O-[β-D-glucopyranosyl-(1→2)]-β-D-glucopyranosyl ester, (3β)- (ACI)	C66H110O31	1398.6999	Demethylation + hydroxylation	-CH2+O	1.9793	1
Dammar-24-en-21-oic acid, 3-[(O-6-deoxy-α-L-mannopyranosyl-(1→2)-O-[6-deoxy-α-L-mannopyranosyl-(1→3)]-β-D-glucopyranosyl)oxy]-20-hydroxy-, O-6-deoxy-α-L-mannopyranosyl-(1→6)-O-[β-D-glucopyranosyl-(1→2)]-β-D-glucopyranosyl ester, (3β)- (ACI)	C66H110O31	1398.6999	Reduction	+H2	2.0157	1
Dammar-24-en-21-oic acid, 3-[(O-6-deoxy-α-L-mannopyranosyl-(1→2)-O-[6-deoxy-α-L-mannopyranosyl-(1→3)]-β-D-glucopyranosyl)oxy]-20-hydroxy-, O-6-deoxy-α-L-mannopyranosyl-(1→6)-O-[β-D-glucopyranosyl-(1→2)]-β-D-glucopyranosyl ester, (3β)- (ACI)	C66H110O31	1398.6999	Hydroxylation + desaturation	+O-H2	13.9793	1
Dammar-24-en-21-oic acid, 3-[(O-6-deoxy-α-L-mannopyranosyl-(1→2)-O-[6-deoxy-α-L-mannopyranosyl-(1→3)]-β-D-glucopyranosyl)oxy]-20-hydroxy-, O-6-deoxy-α-L-mannopyranosyl-(1→6)-O-[β-D-glucopyranosyl-(1→2)]-β-D-glucopyranosyl ester, (3β)- (ACI)	C66H110O31	1398.6999	Methylation	+CH2	14.0157	2
Dammar-24-en-21-oic acid, 3-[(O-6-deoxy-α-L-mannopyranosyl-(1→2)-O-[6-deoxy-α-L-mannopyranosyl-(1→3)]-β-D-glucopyranosyl)oxy]-20-hydroxy-, O-6-deoxy-α-L-mannopyranosyl-(1→6)-O-[β-D-glucopyranosyl-(1→2)]-β-D-glucopyranosyl ester, (3β)- (ACI)	C66H110O31	1398.6999	Ethyl to carboxylic acid	-CH4+O2	15.9585	1
Dammar-24-en-21-oic acid, 3-[(O-6-deoxy-α-L-mannopyranosyl-(1→2)-O-[6-deoxy-α-L-mannopyranosyl-(1→3)]-β-D-glucopyranosyl)oxy]-20-hydroxy-, O-6-deoxy-α-L-mannopyranosyl-(1→6)-O-[β-D-glucopyranosyl-(1→2)]-β-D-glucopyranosyl ester, (3β)- (ACI)	C66H110O31	1398.6999	Hydroxylation	+O	15.9949	1
Dammar-24-en-21-oic acid, 3-[(O-6-deoxy-α-L-mannopyranosyl-(1→2)-O-[6-deoxy-α-L-mannopyranosyl-(1→3)]-β-D-glucopyranosyl)oxy]-20-hydroxy-, O-6-deoxy-α-L-mannopyranosyl-(1→6)-O-[β-D-glucopyranosyl-(1→2)]-β-D-glucopyranosyl ester, (3β)- (ACI)	C66H110O31	1398.6999	Demethylation + 2 hydroxylation	-CH2+O2	17.9742	1
Dammar-24-en-21-oic acid, 3-[(O-6-deoxy-α-L-mannopyranosyl-(1→2)-O-[6-deoxy-α-L-mannopyranosyl-(1→3)]-β-D-glucopyranosyl)oxy]-20-hydroxy-, O-6-deoxy-α-L-mannopyranosyl-(1→6)-O-[β-D-glucopyranosyl-(1→2)]-β-D-glucopyranosyl ester, (3β)- (ACI)	C66H110O31	1398.6999	Hydration	+H2O	18.0106	1
Dammar-24-en-21-oic acid, 3-[(O-6-deoxy-α-L-mannopyranosyl-(1→2)-O-[6-deoxy-α-L-mannopyranosyl-(1→3)]-β-D-glucopyranosyl)oxy]-20-hydroxy-, O-6-deoxy-α-L-mannopyranosyl-(1→6)-O-[β-D-glucopyranosyl-(1→2)]-β-D-glucopyranosyl ester, (3β)- (ACI)	C66H110O31	1398.6999	Quinone formation	-H2+O2	29.9742	1
Dammar-24-en-21-oic acid, 3-[(O-6-deoxy-α-L-mannopyranosyl-(1→2)-O-[6-deoxy-α-L-mannopyranosyl-(1→3)]-β-D-glucopyranosyl)oxy]-20-hydroxy-, O-6-deoxy-α-L-mannopyranosyl-(1→6)-O-[β-D-glucopyranosyl-(1→2)]-β-D-glucopyranosyl ester, (3β)- (ACI)	C66H110O31	1398.6999	Hydroxylation + methylation	+O+CH2	30.0106	2
Dammar-24-en-21-oic acid, 3-[(O-6-deoxy-α-L-mannopyranosyl-(1→2)-O-[6-deoxy-α-L-mannopyranosyl-(1→3)]-β-D-glucopyranosyl)oxy]-20-hydroxy-, O-6-deoxy-α-L-mannopyranosyl-(1→6)-O-[β-D-glucopyranosyl-(1→2)]-β-D-glucopyranosyl ester, (3β)- (ACI)	C66H110O31	1398.6999	2 Hydroxylation	+O2	31.9898	1
Dammar-24-en-21-oic acid, 3-[(O-6-deoxy-α-L-mannopyranosyl-(1→2)-O-[6-deoxy-α-L-mannopyranosyl-(1→3)]-β-D-glucopyranosyl)oxy]-20-hydroxy-, O-6-deoxy-α-L-mannopyranosyl-(1→6)-O-[β-D-glucopyranosyl-(1→2)]-β-D-glucopyranosyl ester, (3β)- (ACI)	C66H110O31	1398.6999	Alkenes to dihydrodiol	+H2O2	34.0055	1
Dammar-24-en-21-oic acid, 3-[(O-6-deoxy-α-L-mannopyranosyl-(1→2)-O-[6-deoxy-α-L-mannopyranosyl-(1→3)]-β-D-glucopyranosyl)oxy]-20-hydroxy-, O-6-deoxy-α-L-mannopyranosyl-(1→6)-O-[β-D-glucopyranosyl-(1→2)]-β-D-glucopyranosyl ester, (3β)- (ACI)	C66H110O31	1398.6999	Acelylation	+C2H2O	42.0106	2
Dammar-24-en-21-oic acid, 3-[(O-6-deoxy-α-L-mannopyranosyl-(1→2)-O-[6-deoxy-α-L-mannopyranosyl-(1→3)]-β-D-glucopyranosyl)oxy]-20-hydroxy-, O-6-deoxy-α-L-mannopyranosyl-(1→6)-O-[β-D-glucopyranosyl-(1→2)]-β-D-glucopyranosyl ester, (3β)- (ACI)	C66H110O31	1398.6999	3 Hydroxylation	+O3	47.9847	1
Dammar-24-en-21-oic acid, 3-[(O-6-deoxy-α-L-mannopyranosyl-(1→2)-O-[6-deoxy-α-L-mannopyranosyl-(1→3)]-β-D-glucopyranosyl)oxy]-20-hydroxy-, O-6-deoxy-α-L-mannopyranosyl-(1→6)-O-[β-D-glucopyranosyl-(1→2)]-β-D-glucopyranosyl ester, (3β)- (ACI)	C66H110O31	1398.6999	Glycine conjugation	+C2H3NO	57.0215	2
Dammar-24-en-21-oic acid, 3-[(O-6-deoxy-α-L-mannopyranosyl-(1→2)-O-[6-deoxy-α-L-mannopyranosyl-(1→3)]-β-D-glucopyranosyl)oxy]-20-hydroxy-, O-6-deoxy-α-L-mannopyranosyl-(1→6)-O-[β-D-glucopyranosyl-(1→2)]-β-D-glucopyranosyl ester, (3β)- (ACI)	C66H110O31	1398.6999	Sulfate conjugation	+SO3	79.9568	2
Dammar-24-en-21-oic acid, 3-[(O-6-deoxy-α-L-mannopyranosyl-(1→2)-O-[6-deoxy-α-L-mannopyranosyl-(1→3)]-β-D-glucopyranosyl)oxy]-20-hydroxy-, O-6-deoxy-α-L-mannopyranosyl-(1→6)-O-[β-D-glucopyranosyl-(1→2)]-β-D-glucopyranosyl ester, (3β)- (ACI)	C66H110O31	1398.6999	Hydroxylation + sulfation	+SO4	95.9517	2
Dammar-24-en-21-oic acid, 3-[(O-6-deoxy-α-L-mannopyranosyl-(1→2)-O-[6-deoxy-α-L-mannopyranosyl-(1→3)]-β-D-glucopyranosyl)oxy]-20-hydroxy-, O-6-deoxy-α-L-mannopyranosyl-(1→6)-O-[β-D-glucopyranosyl-(1→2)]-β-D-glucopyranosyl ester, (3β)- (ACI)	C66H110O31	1398.6999	Cysteine conjugation	+C3H5NOS	103.009	2
Dammar-24-en-21-oic acid, 3-[(O-6-deoxy-α-L-mannopyranosyl-(1→2)-O-[6-deoxy-α-L-mannopyranosyl-(1→3)]-β-D-glucopyranosyl)oxy]-20-hydroxy-, O-6-deoxy-α-L-mannopyranosyl-(1→6)-O-[β-D-glucopyranosyl-(1→2)]-β-D-glucopyranosyl ester, (3β)- (ACI)	C66H110O31	1398.6999	Taurine conjugation	+C2H5NO2S	107.004	2
Dammar-24-en-21-oic acid, 3-[(O-6-deoxy-α-L-mannopyranosyl-(1→2)-O-[6-deoxy-α-L-mannopyranosyl-(1→3)]-β-D-glucopyranosyl)oxy]-20-hydroxy-, O-6-deoxy-α-L-mannopyranosyl-(1→6)-O-[β-D-glucopyranosyl-(1→2)]-β-D-glucopyranosyl ester, (3β)- (ACI)	C66H110O31	1398.6999	S-Cysteine conjugation	+C3H5NO2S	119.004	2
Dammar-24-en-21-oic acid, 3-[(O-6-deoxy-α-L-mannopyranosyl-(1→2)-O-[6-deoxy-α-L-mannopyranosyl-(1→3)]-β-D-glucopyranosyl)oxy]-20-hydroxy-, O-6-deoxy-α-L-mannopyranosyl-(1→6)-O-[β-D-glucopyranosyl-(1→2)]-β-D-glucopyranosyl ester, (3β)- (ACI)	C66H110O31	1398.6999	Decarboxylation + glucuronidation	+C5H8O5	148.037	2
Dammar-24-en-21-oic acid, 3-[(O-6-deoxy-α-L-mannopyranosyl-(1→2)-O-[6-deoxy-α-L-mannopyranosyl-(1→3)]-β-D-glucopyranosyl)oxy]-20-hydroxy-, O-6-deoxy-α-L-mannopyranosyl-(1→6)-O-[β-D-glucopyranosyl-(1→2)]-β-D-glucopyranosyl ester, (3β)- (ACI)	C66H110O31	1398.6999	N-acetylcysteine conjugation	+C5H7NO3S	161.015	2
Dammar-24-en-21-oic acid, 3-[(O-6-deoxy-α-L-mannopyranosyl-(1→2)-O-[6-deoxy-α-L-mannopyranosyl-(1→3)]-β-D-glucopyranosyl)oxy]-20-hydroxy-, O-6-deoxy-α-L-mannopyranosyl-(1→6)-O-[β-D-glucopyranosyl-(1→2)]-β-D-glucopyranosyl ester, (3β)- (ACI)	C66H110O31	1398.6999	Glucuronide conjugation	+C6H8O6	176.032	2
Dammar-24-en-21-oic acid, 3-[(O-6-deoxy-α-L-mannopyranosyl-(1→2)-O-[6-deoxy-α-L-mannopyranosyl-(1→3)]-β-D-glucopyranosyl)oxy]-20-hydroxy-, O-6-deoxy-α-L-mannopyranosyl-(1→6)-O-[β-D-glucopyranosyl-(1→2)]-β-D-glucopyranosyl ester, (3β)- (ACI)	C66H110O31	1398.6999	2 O-sulfate conjugation	+S2O8	191.904	2
Dammar-24-en-21-oic acid, 3-[(O-6-deoxy-α-L-mannopyranosyl-(1→2)-O-[6-deoxy-α-L-mannopyranosyl-(1→3)]-β-D-glucopyranosyl)oxy]-20-hydroxy-, O-6-deoxy-α-L-mannopyranosyl-(1→6)-O-[β-D-glucopyranosyl-(1→2)]-β-D-glucopyranosyl ester, (3β)- (ACI)	C66H110O31	1398.6999	Hydroxylation + glucuronide conjugation	+C6H8O7	192.027	2
Dammar-24-en-21-oic acid, 3-[(O-6-deoxy-α-L-mannopyranosyl-(1→2)-O-[6-deoxy-α-L-mannopyranosyl-(1→3)]-β-D-glucopyranosyl)oxy]-20-hydroxy-, O-6-deoxy-α-L-mannopyranosyl-(1→6)-O-[β-D-glucopyranosyl-(1→2)]-β-D-glucopyranosyl ester, (3β)- (ACI)	C66H110O31	1398.6999	Glutathione conjugation	+C10H15N3O5S	289.073	2
Dammar-24-en-21-oic acid, 3-[(O-6-deoxy-α-L-mannopyranosyl-(1→2)-O-[6-deoxy-α-L-mannopyranosyl-(1→3)]-β-D-glucopyranosyl)oxy]-20-hydroxy-, O-6-deoxy-α-L-mannopyranosyl-(1→6)-O-[β-D-glucopyranosyl-(1→2)]-β-D-glucopyranosyl ester, (3β)- (ACI)	C66H110O31	1398.6999	Desaturation + S-Glutathione conjugation	+C10H13N3O6S	303.053	2
Dammar-24-en-21-oic acid, 3-[(O-6-deoxy-α-L-mannopyranosyl-(1→2)-O-[6-deoxy-α-L-mannopyranosyl-(1→3)]-β-D-glucopyranosyl)oxy]-20-hydroxy-, O-6-deoxy-α-L-mannopyranosyl-(1→6)-O-[β-D-glucopyranosyl-(1→2)]-β-D-glucopyranosyl ester, (3β)- (ACI)	C66H110O31	1398.6999	S-Glutathione conjugation	+C10H15N3O6S	305.068	2
Dammar-24-en-21-oic acid, 3-[(O-6-deoxy-α-L-mannopyranosyl-(1→2)-O-[6-deoxy-α-L-mannopyranosyl-(1→3)]-β-D-glucopyranosyl)oxy]-20-hydroxy-, O-6-deoxy-α-L-mannopyranosyl-(1→6)-O-[β-D-glucopyranosyl-(1→2)]-β-D-glucopyranosyl ester, (3β)- (ACI)	C66H110O31	1398.6999	OH + S-Glutathione conjugation	+C10H15N3O7S	321.063	2
Dammar-24-en-21-oic acid, 3-[(O-6-deoxy-α-L-mannopyranosyl-(1→2)-O-[6-deoxy-α-L-mannopyranosyl-(1→3)]-β-D-glucopyranosyl)oxy]-20-hydroxy-, O-6-deoxy-α-L-mannopyranosyl-(1→6)-O-[β-D-glucopyranosyl-(1→2)]-β-D-glucopyranosyl ester, (3β)- (ACI)	C66H110O31	1398.6999	2 Glucuronide conjugation	+C12H16O12	352.064	2
Dammar-24-en-21-oic acid, 3-[(O-6-deoxy-α-L-mannopyranosyl-(1→2)-O-[6-deoxy-α-L-mannopyranosyl-(1→3)]-β-D-glucopyranosyl)oxy]-20-hydroxy-, O-6-deoxy-α-L-mannopyranosyl-(1→6)-O-[β-D-glucopyranosyl-(1→2)]-β-D-glucopyranosyl ester, (3β)- (ACI)	C66H110O31	1398.6999	2-ethoxyl to acid	-CH4 + O	0.0364	1
Dammar-24-en-21-oic acid, 3-[(O-6-deoxy-α-L-mannopyranosyl-(1→2)-O-[6-deoxy-α-L-mannopyranosyl-(1→3)]-β-D-glucopyranosyl)oxy]-20-hydroxy-, O-6-deoxy-α-L-mannopyranosyl-(1→6)-O-[β-D-glucopyranosyl-(1→2)]-β-D-glucopyranosyl ester, (3β)- (ACI)	C66H110O31	1398.6999	Oxidative Deamination to ketone	-NH3 + O	1.0316	1
Dammar-24-en-21-oic acid, 3-[(O-6-deoxy-α-L-mannopyranosyl-(1→2)-O-[6-deoxy-α-L-mannopyranosyl-(1→3)]-β-D-glucopyranosyl)oxy]-20-hydroxy-, O-6-deoxy-α-L-mannopyranosyl-(1→6)-O-[β-D-glucopyranosyl-(1→2)]-β-D-glucopyranosyl ester, (3β)- (ACI)	C66H110O31	1398.6999	Oxidative Defluorination	-F + OH	1.9957	1
Dammar-24-en-21-oic acid, 3-[(O-6-deoxy-α-L-mannopyranosyl-(1→2)-O-[6-deoxy-α-L-mannopyranosyl-(1→3)]-β-D-glucopyranosyl)oxy]-20-hydroxy-, O-6-deoxy-α-L-mannopyranosyl-(1→6)-O-[β-D-glucopyranosyl-(1→2)]-β-D-glucopyranosyl ester, (3β)- (ACI)	C66H110O31	1398.6999	Desaturation	-H2	2.0157	1
Dammar-24-en-21-oic acid, 3-[(O-6-deoxy-α-L-mannopyranosyl-(1→2)-O-[6-deoxy-α-L-mannopyranosyl-(1→3)]-β-D-glucopyranosyl)oxy]-20-hydroxy-, O-6-deoxy-α-L-mannopyranosyl-(1→6)-O-[β-D-glucopyranosyl-(1→2)]-β-D-glucopyranosyl ester, (3β)- (ACI)	C66H110O31	1398.6999	Twto sequential desaturations	-H4	4.0313	1
Dammar-24-en-21-oic acid, 3-[(O-6-deoxy-α-L-mannopyranosyl-(1→2)-O-[6-deoxy-α-L-mannopyranosyl-(1→3)]-β-D-glucopyranosyl)oxy]-20-hydroxy-, O-6-deoxy-α-L-mannopyranosyl-(1→6)-O-[β-D-glucopyranosyl-(1→2)]-β-D-glucopyranosyl ester, (3β)- (ACI)	C66H110O31	1398.6999	Ethyl to alcohol	-C2H4 + O	12.0364	1
Dammar-24-en-21-oic acid, 3-[(O-6-deoxy-α-L-mannopyranosyl-(1→2)-O-[6-deoxy-α-L-mannopyranosyl-(1→3)]-β-D-glucopyranosyl)oxy]-20-hydroxy-, O-6-deoxy-α-L-mannopyranosyl-(1→6)-O-[β-D-glucopyranosyl-(1→2)]-β-D-glucopyranosyl ester, (3β)- (ACI)	C66H110O31	1398.6999	Tert-butyl to acid	-C3H8 + O2	12.0728	1
Dammar-24-en-21-oic acid, 3-[(O-6-deoxy-α-L-mannopyranosyl-(1→2)-O-[6-deoxy-α-L-mannopyranosyl-(1→3)]-β-D-glucopyranosyl)oxy]-20-hydroxy-, O-6-deoxy-α-L-mannopyranosyl-(1→6)-O-[β-D-glucopyranosyl-(1→2)]-β-D-glucopyranosyl ester, (3β)- (ACI)	C66H110O31	1398.6999	Demethylation	-CH2	14.0157	1
Dammar-24-en-21-oic acid, 3-[(O-6-deoxy-α-L-mannopyranosyl-(1→2)-O-[6-deoxy-α-L-mannopyranosyl-(1→3)]-β-D-glucopyranosyl)oxy]-20-hydroxy-, O-6-deoxy-α-L-mannopyranosyl-(1→6)-O-[β-D-glucopyranosyl-(1→2)]-β-D-glucopyranosyl ester, (3β)- (ACI)	C66H110O31	1398.6999	Ethyl Ether to acid	-C2H6 + O	14.052	1
Dammar-24-en-21-oic acid, 3-[(O-6-deoxy-α-L-mannopyranosyl-(1→2)-O-[6-deoxy-α-L-mannopyranosyl-(1→3)]-β-D-glucopyranosyl)oxy]-20-hydroxy-, O-6-deoxy-α-L-mannopyranosyl-(1→6)-O-[β-D-glucopyranosyl-(1→2)]-β-D-glucopyranosyl ester, (3β)- (ACI)	C66H110O31	1398.6999	Thioureas to Ureas	-S+ O	15.9772	1
Dammar-24-en-21-oic acid, 3-[(O-6-deoxy-α-L-mannopyranosyl-(1→2)-O-[6-deoxy-α-L-mannopyranosyl-(1→3)]-β-D-glucopyranosyl)oxy]-20-hydroxy-, O-6-deoxy-α-L-mannopyranosyl-(1→6)-O-[β-D-glucopyranosyl-(1→2)]-β-D-glucopyranosyl ester, (3β)- (ACI)	C66H110O31	1398.6999	Sulfoxide to Thioether	-O	15.9949	1
Dammar-24-en-21-oic acid, 3-[(O-6-deoxy-α-L-mannopyranosyl-(1→2)-O-[6-deoxy-α-L-mannopyranosyl-(1→3)]-β-D-glucopyranosyl)oxy]-20-hydroxy-, O-6-deoxy-α-L-mannopyranosyl-(1→6)-O-[β-D-glucopyranosyl-(1→2)]-β-D-glucopyranosyl ester, (3β)- (ACI)	C66H110O31	1398.6999	Oxidative Dechlorination	-Cl + OH	17.9661	1
Dammar-24-en-21-oic acid, 3-[(O-6-deoxy-α-L-mannopyranosyl-(1→2)-O-[6-deoxy-α-L-mannopyranosyl-(1→3)]-β-D-glucopyranosyl)oxy]-20-hydroxy-, O-6-deoxy-α-L-mannopyranosyl-(1→6)-O-[β-D-glucopyranosyl-(1→2)]-β-D-glucopyranosyl ester, (3β)- (ACI)	C66H110O31	1398.6999	Reductive Deflurination	-F + H	17.9906	1
Dammar-24-en-21-oic acid, 3-[(O-6-deoxy-α-L-mannopyranosyl-(1→2)-O-[6-deoxy-α-L-mannopyranosyl-(1→3)]-β-D-glucopyranosyl)oxy]-20-hydroxy-, O-6-deoxy-α-L-mannopyranosyl-(1→6)-O-[β-D-glucopyranosyl-(1→2)]-β-D-glucopyranosyl ester, (3β)- (ACI)	C66H110O31	1398.6999	Alcohols dehydration	-H2O	18.0106	1
Dammar-24-en-21-oic acid, 3-[(O-6-deoxy-α-L-mannopyranosyl-(1→2)-O-[6-deoxy-α-L-mannopyranosyl-(1→3)]-β-D-glucopyranosyl)oxy]-20-hydroxy-, O-6-deoxy-α-L-mannopyranosyl-(1→6)-O-[β-D-glucopyranosyl-(1→2)]-β-D-glucopyranosyl ester, (3β)- (ACI)	C66H110O31	1398.6999	Defluorination	-F	18.9984	1
Dammar-24-en-21-oic acid, 3-[(O-6-deoxy-α-L-mannopyranosyl-(1→2)-O-[6-deoxy-α-L-mannopyranosyl-(1→3)]-β-D-glucopyranosyl)oxy]-20-hydroxy-, O-6-deoxy-α-L-mannopyranosyl-(1→6)-O-[β-D-glucopyranosyl-(1→2)]-β-D-glucopyranosyl ester, (3β)- (ACI)	C66H110O31	1398.6999	Isopropyl to alcohol	-C3H6 + O	26.052	1
Dammar-24-en-21-oic acid, 3-[(O-6-deoxy-α-L-mannopyranosyl-(1→2)-O-[6-deoxy-α-L-mannopyranosyl-(1→3)]-β-D-glucopyranosyl)oxy]-20-hydroxy-, O-6-deoxy-α-L-mannopyranosyl-(1→6)-O-[β-D-glucopyranosyl-(1→2)]-β-D-glucopyranosyl ester, (3β)- (ACI)	C66H110O31	1398.6999	Decarbonylation	-CO	27.9943	1
Dammar-24-en-21-oic acid, 3-[(O-6-deoxy-α-L-mannopyranosyl-(1→2)-O-[6-deoxy-α-L-mannopyranosyl-(1→3)]-β-D-glucopyranosyl)oxy]-20-hydroxy-, O-6-deoxy-α-L-mannopyranosyl-(1→6)-O-[β-D-glucopyranosyl-(1→2)]-β-D-glucopyranosyl ester, (3β)- (ACI)	C66H110O31	1398.6999	Deethylation	-C2H4	28.0313	1
Dammar-24-en-21-oic acid, 3-[(O-6-deoxy-α-L-mannopyranosyl-(1→2)-O-[6-deoxy-α-L-mannopyranosyl-(1→3)]-β-D-glucopyranosyl)oxy]-20-hydroxy-, O-6-deoxy-α-L-mannopyranosyl-(1→6)-O-[β-D-glucopyranosyl-(1→2)]-β-D-glucopyranosyl ester, (3β)- (ACI)	C66H110O31	1398.6999	Propyl ether to acid	-C3H8 + O	28.0677	1
Dammar-24-en-21-oic acid, 3-[(O-6-deoxy-α-L-mannopyranosyl-(1→2)-O-[6-deoxy-α-L-mannopyranosyl-(1→3)]-β-D-glucopyranosyl)oxy]-20-hydroxy-, O-6-deoxy-α-L-mannopyranosyl-(1→6)-O-[β-D-glucopyranosyl-(1→2)]-β-D-glucopyranosyl ester, (3β)- (ACI)	C66H110O31	1398.6999	Nitro reduction	-O2 + H2	29.9742	1
Dammar-24-en-21-oic acid, 3-[(O-6-deoxy-α-L-mannopyranosyl-(1→2)-O-[6-deoxy-α-L-mannopyranosyl-(1→3)]-β-D-glucopyranosyl)oxy]-20-hydroxy-, O-6-deoxy-α-L-mannopyranosyl-(1→6)-O-[β-D-glucopyranosyl-(1→2)]-β-D-glucopyranosyl ester, (3β)- (ACI)	C66H110O31	1398.6999	Hydroxymethylene loss	-CH2O	30.0106	1
Dammar-24-en-21-oic acid, 3-[(O-6-deoxy-α-L-mannopyranosyl-(1→2)-O-[6-deoxy-α-L-mannopyranosyl-(1→3)]-β-D-glucopyranosyl)oxy]-20-hydroxy-, O-6-deoxy-α-L-mannopyranosyl-(1→6)-O-[β-D-glucopyranosyl-(1→2)]-β-D-glucopyranosyl ester, (3β)- (ACI)	C66H110O31	1398.6999	Reductive Dechlorination	-Cl + H	33.961	1
Dammar-24-en-21-oic acid, 3-[(O-6-deoxy-α-L-mannopyranosyl-(1→2)-O-[6-deoxy-α-L-mannopyranosyl-(1→3)]-β-D-glucopyranosyl)oxy]-20-hydroxy-, O-6-deoxy-α-L-mannopyranosyl-(1→6)-O-[β-D-glucopyranosyl-(1→2)]-β-D-glucopyranosyl ester, (3β)- (ACI)	C66H110O31	1398.6999	Dechlorination	-Cl	34.9689	1
Dammar-24-en-21-oic acid, 3-[(O-6-deoxy-α-L-mannopyranosyl-(1→2)-O-[6-deoxy-α-L-mannopyranosyl-(1→3)]-β-D-glucopyranosyl)oxy]-20-hydroxy-, O-6-deoxy-α-L-mannopyranosyl-(1→6)-O-[β-D-glucopyranosyl-(1→2)]-β-D-glucopyranosyl ester, (3β)- (ACI)	C66H110O31	1398.6999	2 Reductive Defluorination	-F2 + H2	35.9811	1
Dammar-24-en-21-oic acid, 3-[(O-6-deoxy-α-L-mannopyranosyl-(1→2)-O-[6-deoxy-α-L-mannopyranosyl-(1→3)]-β-D-glucopyranosyl)oxy]-20-hydroxy-, O-6-deoxy-α-L-mannopyranosyl-(1→6)-O-[β-D-glucopyranosyl-(1→2)]-β-D-glucopyranosyl ester, (3β)- (ACI)	C66H110O31	1398.6999	2 Defluorination	-F2	37.9968	1
Dammar-24-en-21-oic acid, 3-[(O-6-deoxy-α-L-mannopyranosyl-(1→2)-O-[6-deoxy-α-L-mannopyranosyl-(1→3)]-β-D-glucopyranosyl)oxy]-20-hydroxy-, O-6-deoxy-α-L-mannopyranosyl-(1→6)-O-[β-D-glucopyranosyl-(1→2)]-β-D-glucopyranosyl ester, (3β)- (ACI)	C66H110O31	1398.6999	Tert-butyl to alcohol1	-C4H8 + O	40.0677	1
Dammar-24-en-21-oic acid, 3-[(O-6-deoxy-α-L-mannopyranosyl-(1→2)-O-[6-deoxy-α-L-mannopyranosyl-(1→3)]-β-D-glucopyranosyl)oxy]-20-hydroxy-, O-6-deoxy-α-L-mannopyranosyl-(1→6)-O-[β-D-glucopyranosyl-(1→2)]-β-D-glucopyranosyl ester, (3β)- (ACI)	C66H110O31	1398.6999	Isopropyl dealkylation	-C3H6	42.047	1
Dammar-24-en-21-oic acid, 3-[(O-6-deoxy-α-L-mannopyranosyl-(1→2)-O-[6-deoxy-α-L-mannopyranosyl-(1→3)]-β-D-glucopyranosyl)oxy]-20-hydroxy-, O-6-deoxy-α-L-mannopyranosyl-(1→6)-O-[β-D-glucopyranosyl-(1→2)]-β-D-glucopyranosyl ester, (3β)- (ACI)	C66H110O31	1398.6999	Hydrolysis of Nitrate Esters	-NO2 + H	44.9851	1
Dammar-24-en-21-oic acid, 3-[(O-6-deoxy-α-L-mannopyranosyl-(1→2)-O-[6-deoxy-α-L-mannopyranosyl-(1→3)]-β-D-glucopyranosyl)oxy]-20-hydroxy-, O-6-deoxy-α-L-mannopyranosyl-(1→6)-O-[β-D-glucopyranosyl-(1→2)]-β-D-glucopyranosyl ester, (3β)- (ACI)	C66H110O31	1398.6999	Decarboxylation	-COOH	44.9977	1
Dammar-24-en-21-oic acid, 3-[(O-6-deoxy-α-L-mannopyranosyl-(1→2)-O-[6-deoxy-α-L-mannopyranosyl-(1→3)]-β-D-glucopyranosyl)oxy]-20-hydroxy-, O-6-deoxy-α-L-mannopyranosyl-(1→6)-O-[β-D-glucopyranosyl-(1→2)]-β-D-glucopyranosyl ester, (3β)- (ACI)	C66H110O31	1398.6999	Tert-butyl to dealkylation	-C4H8	56.0626	1
Dammar-24-en-21-oic acid, 3-[(O-6-deoxy-α-L-mannopyranosyl-(1→2)-O-[6-deoxy-α-L-mannopyranosyl-(1→3)]-β-D-glucopyranosyl)oxy]-20-hydroxy-, O-6-deoxy-α-L-mannopyranosyl-(1→6)-O-[β-D-glucopyranosyl-(1→2)]-β-D-glucopyranosyl ester, (3β)- (ACI)	C66H110O31	1398.6999	Oxidative debromination	-Br + OH	61.9156	1
Dammar-24-en-21-oic acid, 3-[(O-6-deoxy-α-L-mannopyranosyl-(1→2)-O-[6-deoxy-α-L-mannopyranosyl-(1→3)]-β-D-glucopyranosyl)oxy]-20-hydroxy-, O-6-deoxy-α-L-mannopyranosyl-(1→6)-O-[β-D-glucopyranosyl-(1→2)]-β-D-glucopyranosyl ester, (3β)- (ACI)	C66H110O31	1398.6999	2 Dechlorination + H	-Cl2 + H2	67.922	1
Dammar-24-en-21-oic acid, 3-[(O-6-deoxy-α-L-mannopyranosyl-(1→2)-O-[6-deoxy-α-L-mannopyranosyl-(1→3)]-β-D-glucopyranosyl)oxy]-20-hydroxy-, O-6-deoxy-α-L-mannopyranosyl-(1→6)-O-[β-D-glucopyranosyl-(1→2)]-β-D-glucopyranosyl ester, (3β)- (ACI)	C66H110O31	1398.6999	Loss of Trifluoromethyl	-CF3 + H	67.9874	1
Dammar-24-en-21-oic acid, 3-[(O-6-deoxy-α-L-mannopyranosyl-(1→2)-O-[6-deoxy-α-L-mannopyranosyl-(1→3)]-β-D-glucopyranosyl)oxy]-20-hydroxy-, O-6-deoxy-α-L-mannopyranosyl-(1→6)-O-[β-D-glucopyranosyl-(1→2)]-β-D-glucopyranosyl ester, (3β)- (ACI)	C66H110O31	1398.6999	2 Dechlorination	-Cl2	69.9377	1
Dammar-24-en-21-oic acid, 3-[(O-6-deoxy-α-L-mannopyranosyl-(1→2)-O-[6-deoxy-α-L-mannopyranosyl-(1→3)]-β-D-glucopyranosyl)oxy]-20-hydroxy-, O-6-deoxy-α-L-mannopyranosyl-(1→6)-O-[β-D-glucopyranosyl-(1→2)]-β-D-glucopyranosyl ester, (3β)- (ACI)	C66H110O31	1398.6999	Debromination + H	-Br + H	77.9105	1
Dammar-24-en-21-oic acid, 3-[(O-6-deoxy-α-L-mannopyranosyl-(1→2)-O-[6-deoxy-α-L-mannopyranosyl-(1→3)]-β-D-glucopyranosyl)oxy]-20-hydroxy-, O-6-deoxy-α-L-mannopyranosyl-(1→6)-O-[β-D-glucopyranosyl-(1→2)]-β-D-glucopyranosyl ester, (3β)- (ACI)	C66H110O31	1398.6999	Debromination	-Br	78.9183	1
Dammar-24-en-21-oic acid, 3-[(O-6-deoxy-α-L-mannopyranosyl-(1→2)-O-[6-deoxy-α-L-mannopyranosyl-(1→3)]-β-D-glucopyranosyl)oxy]-20-hydroxy-, O-6-deoxy-α-L-mannopyranosyl-(1→6)-O-[β-D-glucopyranosyl-(1→2)]-β-D-glucopyranosyl ester, (3β)- (ACI)	C66H110O31	1398.6999	Debenzylation	-C7H6	90.047	1
Dammar-24-en-21-oic acid, 3-[(O-6-deoxy-α-L-mannopyranosyl-(1→2)-O-[6-deoxy-α-L-mannopyranosyl-(1→3)]-β-D-glucopyranosyl)oxy]-20-hydroxy-, O-6-deoxy-α-L-mannopyranosyl-(1→6)-O-[β-D-glucopyranosyl-(1→2)]-β-D-glucopyranosyl ester, (3β)- (ACI)	C66H110O31	1398.6999	2 Debromination + H	-Br2 + H2	155.821	1
Dammar-24-en-21-oic acid, 3-[(O-6-deoxy-α-L-mannopyranosyl-(1→2)-O-[6-deoxy-α-L-mannopyranosyl-(1→3)]-β-D-glucopyranosyl)oxy]-20-hydroxy-, O-6-deoxy-α-L-mannopyranosyl-(1→6)-O-[β-D-glucopyranosyl-(1→2)]-β-D-glucopyranosyl ester, (3β)- (ACI)	C66H110O31	1398.6999	2 Debromination	-Br2	157.837	1
Dammar-24-en-21-oic acid, 3-[(O-6-deoxy-α-L-mannopyranosyl-(1→2)-O-[β-D-xylopyranosyl-(1→3)]-β-D-glucopyranosyl)oxy]-20-hydroxy-, O-6-deoxy-α-L-mannopyranosyl-(1→6)-O-[β-D-glucopyranosyl-(1→2)]-β-D-glucopyranosyl ester, (3β)- (ACI)	C65H108O31	1384.6843	Oxidative Deamination to alcohol	-NH+O	0.984	1
Dammar-24-en-21-oic acid, 3-[(O-6-deoxy-α-L-mannopyranosyl-(1→2)-O-[β-D-xylopyranosyl-(1→3)]-β-D-glucopyranosyl)oxy]-20-hydroxy-, O-6-deoxy-α-L-mannopyranosyl-(1→6)-O-[β-D-glucopyranosyl-(1→2)]-β-D-glucopyranosyl ester, (3β)- (ACI)	C65H108O31	1384.6843	Isopropyl to acid	-C2H6+O2	1.9429	1
Dammar-24-en-21-oic acid, 3-[(O-6-deoxy-α-L-mannopyranosyl-(1→2)-O-[β-D-xylopyranosyl-(1→3)]-β-D-glucopyranosyl)oxy]-20-hydroxy-, O-6-deoxy-α-L-mannopyranosyl-(1→6)-O-[β-D-glucopyranosyl-(1→2)]-β-D-glucopyranosyl ester, (3β)- (ACI)	C65H108O31	1384.6843	Demethylation + hydroxylation	-CH2+O	1.9793	1
Dammar-24-en-21-oic acid, 3-[(O-6-deoxy-α-L-mannopyranosyl-(1→2)-O-[β-D-xylopyranosyl-(1→3)]-β-D-glucopyranosyl)oxy]-20-hydroxy-, O-6-deoxy-α-L-mannopyranosyl-(1→6)-O-[β-D-glucopyranosyl-(1→2)]-β-D-glucopyranosyl ester, (3β)- (ACI)	C65H108O31	1384.6843	Reduction	+H2	2.0157	1
Dammar-24-en-21-oic acid, 3-[(O-6-deoxy-α-L-mannopyranosyl-(1→2)-O-[β-D-xylopyranosyl-(1→3)]-β-D-glucopyranosyl)oxy]-20-hydroxy-, O-6-deoxy-α-L-mannopyranosyl-(1→6)-O-[β-D-glucopyranosyl-(1→2)]-β-D-glucopyranosyl ester, (3β)- (ACI)	C65H108O31	1384.6843	Hydroxylation + desaturation	+O-H2	13.9793	1
Dammar-24-en-21-oic acid, 3-[(O-6-deoxy-α-L-mannopyranosyl-(1→2)-O-[β-D-xylopyranosyl-(1→3)]-β-D-glucopyranosyl)oxy]-20-hydroxy-, O-6-deoxy-α-L-mannopyranosyl-(1→6)-O-[β-D-glucopyranosyl-(1→2)]-β-D-glucopyranosyl ester, (3β)- (ACI)	C65H108O31	1384.6843	Methylation	+CH2	14.0157	2
Dammar-24-en-21-oic acid, 3-[(O-6-deoxy-α-L-mannopyranosyl-(1→2)-O-[β-D-xylopyranosyl-(1→3)]-β-D-glucopyranosyl)oxy]-20-hydroxy-, O-6-deoxy-α-L-mannopyranosyl-(1→6)-O-[β-D-glucopyranosyl-(1→2)]-β-D-glucopyranosyl ester, (3β)- (ACI)	C65H108O31	1384.6843	Ethyl to carboxylic acid	-CH4+O2	15.9585	1
Dammar-24-en-21-oic acid, 3-[(O-6-deoxy-α-L-mannopyranosyl-(1→2)-O-[β-D-xylopyranosyl-(1→3)]-β-D-glucopyranosyl)oxy]-20-hydroxy-, O-6-deoxy-α-L-mannopyranosyl-(1→6)-O-[β-D-glucopyranosyl-(1→2)]-β-D-glucopyranosyl ester, (3β)- (ACI)	C65H108O31	1384.6843	Hydroxylation	+O	15.9949	1
Dammar-24-en-21-oic acid, 3-[(O-6-deoxy-α-L-mannopyranosyl-(1→2)-O-[β-D-xylopyranosyl-(1→3)]-β-D-glucopyranosyl)oxy]-20-hydroxy-, O-6-deoxy-α-L-mannopyranosyl-(1→6)-O-[β-D-glucopyranosyl-(1→2)]-β-D-glucopyranosyl ester, (3β)- (ACI)	C65H108O31	1384.6843	Demethylation + 2 hydroxylation	-CH2+O2	17.9742	1
Dammar-24-en-21-oic acid, 3-[(O-6-deoxy-α-L-mannopyranosyl-(1→2)-O-[β-D-xylopyranosyl-(1→3)]-β-D-glucopyranosyl)oxy]-20-hydroxy-, O-6-deoxy-α-L-mannopyranosyl-(1→6)-O-[β-D-glucopyranosyl-(1→2)]-β-D-glucopyranosyl ester, (3β)- (ACI)	C65H108O31	1384.6843	Hydration	+H2O	18.0106	1
Dammar-24-en-21-oic acid, 3-[(O-6-deoxy-α-L-mannopyranosyl-(1→2)-O-[β-D-xylopyranosyl-(1→3)]-β-D-glucopyranosyl)oxy]-20-hydroxy-, O-6-deoxy-α-L-mannopyranosyl-(1→6)-O-[β-D-glucopyranosyl-(1→2)]-β-D-glucopyranosyl ester, (3β)- (ACI)	C65H108O31	1384.6843	Quinone formation	-H2+O2	29.9742	1
Dammar-24-en-21-oic acid, 3-[(O-6-deoxy-α-L-mannopyranosyl-(1→2)-O-[β-D-xylopyranosyl-(1→3)]-β-D-glucopyranosyl)oxy]-20-hydroxy-, O-6-deoxy-α-L-mannopyranosyl-(1→6)-O-[β-D-glucopyranosyl-(1→2)]-β-D-glucopyranosyl ester, (3β)- (ACI)	C65H108O31	1384.6843	Hydroxylation + methylation	+O+CH2	30.0106	2
Dammar-24-en-21-oic acid, 3-[(O-6-deoxy-α-L-mannopyranosyl-(1→2)-O-[β-D-xylopyranosyl-(1→3)]-β-D-glucopyranosyl)oxy]-20-hydroxy-, O-6-deoxy-α-L-mannopyranosyl-(1→6)-O-[β-D-glucopyranosyl-(1→2)]-β-D-glucopyranosyl ester, (3β)- (ACI)	C65H108O31	1384.6843	2 Hydroxylation	+O2	31.9898	1
Dammar-24-en-21-oic acid, 3-[(O-6-deoxy-α-L-mannopyranosyl-(1→2)-O-[β-D-xylopyranosyl-(1→3)]-β-D-glucopyranosyl)oxy]-20-hydroxy-, O-6-deoxy-α-L-mannopyranosyl-(1→6)-O-[β-D-glucopyranosyl-(1→2)]-β-D-glucopyranosyl ester, (3β)- (ACI)	C65H108O31	1384.6843	Alkenes to dihydrodiol	+H2O2	34.0055	1
Dammar-24-en-21-oic acid, 3-[(O-6-deoxy-α-L-mannopyranosyl-(1→2)-O-[β-D-xylopyranosyl-(1→3)]-β-D-glucopyranosyl)oxy]-20-hydroxy-, O-6-deoxy-α-L-mannopyranosyl-(1→6)-O-[β-D-glucopyranosyl-(1→2)]-β-D-glucopyranosyl ester, (3β)- (ACI)	C65H108O31	1384.6843	Acelylation	+C2H2O	42.0106	2
Dammar-24-en-21-oic acid, 3-[(O-6-deoxy-α-L-mannopyranosyl-(1→2)-O-[β-D-xylopyranosyl-(1→3)]-β-D-glucopyranosyl)oxy]-20-hydroxy-, O-6-deoxy-α-L-mannopyranosyl-(1→6)-O-[β-D-glucopyranosyl-(1→2)]-β-D-glucopyranosyl ester, (3β)- (ACI)	C65H108O31	1384.6843	3 Hydroxylation	+O3	47.9847	1
Dammar-24-en-21-oic acid, 3-[(O-6-deoxy-α-L-mannopyranosyl-(1→2)-O-[β-D-xylopyranosyl-(1→3)]-β-D-glucopyranosyl)oxy]-20-hydroxy-, O-6-deoxy-α-L-mannopyranosyl-(1→6)-O-[β-D-glucopyranosyl-(1→2)]-β-D-glucopyranosyl ester, (3β)- (ACI)	C65H108O31	1384.6843	Glycine conjugation	+C2H3NO	57.0215	2
Dammar-24-en-21-oic acid, 3-[(O-6-deoxy-α-L-mannopyranosyl-(1→2)-O-[β-D-xylopyranosyl-(1→3)]-β-D-glucopyranosyl)oxy]-20-hydroxy-, O-6-deoxy-α-L-mannopyranosyl-(1→6)-O-[β-D-glucopyranosyl-(1→2)]-β-D-glucopyranosyl ester, (3β)- (ACI)	C65H108O31	1384.6843	Sulfate conjugation	+SO3	79.9568	2
Dammar-24-en-21-oic acid, 3-[(O-6-deoxy-α-L-mannopyranosyl-(1→2)-O-[β-D-xylopyranosyl-(1→3)]-β-D-glucopyranosyl)oxy]-20-hydroxy-, O-6-deoxy-α-L-mannopyranosyl-(1→6)-O-[β-D-glucopyranosyl-(1→2)]-β-D-glucopyranosyl ester, (3β)- (ACI)	C65H108O31	1384.6843	Hydroxylation + sulfation	+SO4	95.9517	2
Dammar-24-en-21-oic acid, 3-[(O-6-deoxy-α-L-mannopyranosyl-(1→2)-O-[β-D-xylopyranosyl-(1→3)]-β-D-glucopyranosyl)oxy]-20-hydroxy-, O-6-deoxy-α-L-mannopyranosyl-(1→6)-O-[β-D-glucopyranosyl-(1→2)]-β-D-glucopyranosyl ester, (3β)- (ACI)	C65H108O31	1384.6843	Cysteine conjugation	+C3H5NOS	103.009	2
Dammar-24-en-21-oic acid, 3-[(O-6-deoxy-α-L-mannopyranosyl-(1→2)-O-[β-D-xylopyranosyl-(1→3)]-β-D-glucopyranosyl)oxy]-20-hydroxy-, O-6-deoxy-α-L-mannopyranosyl-(1→6)-O-[β-D-glucopyranosyl-(1→2)]-β-D-glucopyranosyl ester, (3β)- (ACI)	C65H108O31	1384.6843	Taurine conjugation	+C2H5NO2S	107.004	2
Dammar-24-en-21-oic acid, 3-[(O-6-deoxy-α-L-mannopyranosyl-(1→2)-O-[β-D-xylopyranosyl-(1→3)]-β-D-glucopyranosyl)oxy]-20-hydroxy-, O-6-deoxy-α-L-mannopyranosyl-(1→6)-O-[β-D-glucopyranosyl-(1→2)]-β-D-glucopyranosyl ester, (3β)- (ACI)	C65H108O31	1384.6843	S-Cysteine conjugation	+C3H5NO2S	119.004	2
Dammar-24-en-21-oic acid, 3-[(O-6-deoxy-α-L-mannopyranosyl-(1→2)-O-[β-D-xylopyranosyl-(1→3)]-β-D-glucopyranosyl)oxy]-20-hydroxy-, O-6-deoxy-α-L-mannopyranosyl-(1→6)-O-[β-D-glucopyranosyl-(1→2)]-β-D-glucopyranosyl ester, (3β)- (ACI)	C65H108O31	1384.6843	Decarboxylation + glucuronidation	+C5H8O5	148.037	2
Dammar-24-en-21-oic acid, 3-[(O-6-deoxy-α-L-mannopyranosyl-(1→2)-O-[β-D-xylopyranosyl-(1→3)]-β-D-glucopyranosyl)oxy]-20-hydroxy-, O-6-deoxy-α-L-mannopyranosyl-(1→6)-O-[β-D-glucopyranosyl-(1→2)]-β-D-glucopyranosyl ester, (3β)- (ACI)	C65H108O31	1384.6843	N-acetylcysteine conjugation	+C5H7NO3S	161.015	2
Dammar-24-en-21-oic acid, 3-[(O-6-deoxy-α-L-mannopyranosyl-(1→2)-O-[β-D-xylopyranosyl-(1→3)]-β-D-glucopyranosyl)oxy]-20-hydroxy-, O-6-deoxy-α-L-mannopyranosyl-(1→6)-O-[β-D-glucopyranosyl-(1→2)]-β-D-glucopyranosyl ester, (3β)- (ACI)	C65H108O31	1384.6843	Glucuronide conjugation	+C6H8O6	176.032	2
Dammar-24-en-21-oic acid, 3-[(O-6-deoxy-α-L-mannopyranosyl-(1→2)-O-[β-D-xylopyranosyl-(1→3)]-β-D-glucopyranosyl)oxy]-20-hydroxy-, O-6-deoxy-α-L-mannopyranosyl-(1→6)-O-[β-D-glucopyranosyl-(1→2)]-β-D-glucopyranosyl ester, (3β)- (ACI)	C65H108O31	1384.6843	2 O-sulfate conjugation	+S2O8	191.904	2
Dammar-24-en-21-oic acid, 3-[(O-6-deoxy-α-L-mannopyranosyl-(1→2)-O-[β-D-xylopyranosyl-(1→3)]-β-D-glucopyranosyl)oxy]-20-hydroxy-, O-6-deoxy-α-L-mannopyranosyl-(1→6)-O-[β-D-glucopyranosyl-(1→2)]-β-D-glucopyranosyl ester, (3β)- (ACI)	C65H108O31	1384.6843	Hydroxylation + glucuronide conjugation	+C6H8O7	192.027	2
Dammar-24-en-21-oic acid, 3-[(O-6-deoxy-α-L-mannopyranosyl-(1→2)-O-[β-D-xylopyranosyl-(1→3)]-β-D-glucopyranosyl)oxy]-20-hydroxy-, O-6-deoxy-α-L-mannopyranosyl-(1→6)-O-[β-D-glucopyranosyl-(1→2)]-β-D-glucopyranosyl ester, (3β)- (ACI)	C65H108O31	1384.6843	Glutathione conjugation	+C10H15N3O5S	289.073	2
Dammar-24-en-21-oic acid, 3-[(O-6-deoxy-α-L-mannopyranosyl-(1→2)-O-[β-D-xylopyranosyl-(1→3)]-β-D-glucopyranosyl)oxy]-20-hydroxy-, O-6-deoxy-α-L-mannopyranosyl-(1→6)-O-[β-D-glucopyranosyl-(1→2)]-β-D-glucopyranosyl ester, (3β)- (ACI)	C65H108O31	1384.6843	Desaturation + S-Glutathione conjugation	+C10H13N3O6S	303.053	2
Dammar-24-en-21-oic acid, 3-[(O-6-deoxy-α-L-mannopyranosyl-(1→2)-O-[β-D-xylopyranosyl-(1→3)]-β-D-glucopyranosyl)oxy]-20-hydroxy-, O-6-deoxy-α-L-mannopyranosyl-(1→6)-O-[β-D-glucopyranosyl-(1→2)]-β-D-glucopyranosyl ester, (3β)- (ACI)	C65H108O31	1384.6843	S-Glutathione conjugation	+C10H15N3O6S	305.068	2
Dammar-24-en-21-oic acid, 3-[(O-6-deoxy-α-L-mannopyranosyl-(1→2)-O-[β-D-xylopyranosyl-(1→3)]-β-D-glucopyranosyl)oxy]-20-hydroxy-, O-6-deoxy-α-L-mannopyranosyl-(1→6)-O-[β-D-glucopyranosyl-(1→2)]-β-D-glucopyranosyl ester, (3β)- (ACI)	C65H108O31	1384.6843	OH + S-Glutathione conjugation	+C10H15N3O7S	321.063	2
Dammar-24-en-21-oic acid, 3-[(O-6-deoxy-α-L-mannopyranosyl-(1→2)-O-[β-D-xylopyranosyl-(1→3)]-β-D-glucopyranosyl)oxy]-20-hydroxy-, O-6-deoxy-α-L-mannopyranosyl-(1→6)-O-[β-D-glucopyranosyl-(1→2)]-β-D-glucopyranosyl ester, (3β)- (ACI)	C65H108O31	1384.6843	2 Glucuronide conjugation	+C12H16O12	352.064	2
Dammar-24-en-21-oic acid, 3-[(O-6-deoxy-α-L-mannopyranosyl-(1→2)-O-[β-D-xylopyranosyl-(1→3)]-β-D-glucopyranosyl)oxy]-20-hydroxy-, O-6-deoxy-α-L-mannopyranosyl-(1→6)-O-[β-D-glucopyranosyl-(1→2)]-β-D-glucopyranosyl ester, (3β)- (ACI)	C65H108O31	1384.6843	2-ethoxyl to acid	-CH4 + O	0.0364	1
Dammar-24-en-21-oic acid, 3-[(O-6-deoxy-α-L-mannopyranosyl-(1→2)-O-[β-D-xylopyranosyl-(1→3)]-β-D-glucopyranosyl)oxy]-20-hydroxy-, O-6-deoxy-α-L-mannopyranosyl-(1→6)-O-[β-D-glucopyranosyl-(1→2)]-β-D-glucopyranosyl ester, (3β)- (ACI)	C65H108O31	1384.6843	Oxidative Deamination to ketone	-NH3 + O	1.0316	1
Dammar-24-en-21-oic acid, 3-[(O-6-deoxy-α-L-mannopyranosyl-(1→2)-O-[β-D-xylopyranosyl-(1→3)]-β-D-glucopyranosyl)oxy]-20-hydroxy-, O-6-deoxy-α-L-mannopyranosyl-(1→6)-O-[β-D-glucopyranosyl-(1→2)]-β-D-glucopyranosyl ester, (3β)- (ACI)	C65H108O31	1384.6843	Oxidative Defluorination	-F + OH	1.9957	1
Dammar-24-en-21-oic acid, 3-[(O-6-deoxy-α-L-mannopyranosyl-(1→2)-O-[β-D-xylopyranosyl-(1→3)]-β-D-glucopyranosyl)oxy]-20-hydroxy-, O-6-deoxy-α-L-mannopyranosyl-(1→6)-O-[β-D-glucopyranosyl-(1→2)]-β-D-glucopyranosyl ester, (3β)- (ACI)	C65H108O31	1384.6843	Desaturation	-H2	2.0157	1
Dammar-24-en-21-oic acid, 3-[(O-6-deoxy-α-L-mannopyranosyl-(1→2)-O-[β-D-xylopyranosyl-(1→3)]-β-D-glucopyranosyl)oxy]-20-hydroxy-, O-6-deoxy-α-L-mannopyranosyl-(1→6)-O-[β-D-glucopyranosyl-(1→2)]-β-D-glucopyranosyl ester, (3β)- (ACI)	C65H108O31	1384.6843	Twto sequential desaturations	-H4	4.0313	1
Dammar-24-en-21-oic acid, 3-[(O-6-deoxy-α-L-mannopyranosyl-(1→2)-O-[β-D-xylopyranosyl-(1→3)]-β-D-glucopyranosyl)oxy]-20-hydroxy-, O-6-deoxy-α-L-mannopyranosyl-(1→6)-O-[β-D-glucopyranosyl-(1→2)]-β-D-glucopyranosyl ester, (3β)- (ACI)	C65H108O31	1384.6843	Ethyl to alcohol	-C2H4 + O	12.0364	1
Dammar-24-en-21-oic acid, 3-[(O-6-deoxy-α-L-mannopyranosyl-(1→2)-O-[β-D-xylopyranosyl-(1→3)]-β-D-glucopyranosyl)oxy]-20-hydroxy-, O-6-deoxy-α-L-mannopyranosyl-(1→6)-O-[β-D-glucopyranosyl-(1→2)]-β-D-glucopyranosyl ester, (3β)- (ACI)	C65H108O31	1384.6843	Tert-butyl to acid	-C3H8 + O2	12.0728	1
Dammar-24-en-21-oic acid, 3-[(O-6-deoxy-α-L-mannopyranosyl-(1→2)-O-[β-D-xylopyranosyl-(1→3)]-β-D-glucopyranosyl)oxy]-20-hydroxy-, O-6-deoxy-α-L-mannopyranosyl-(1→6)-O-[β-D-glucopyranosyl-(1→2)]-β-D-glucopyranosyl ester, (3β)- (ACI)	C65H108O31	1384.6843	Demethylation	-CH2	14.0157	1
Dammar-24-en-21-oic acid, 3-[(O-6-deoxy-α-L-mannopyranosyl-(1→2)-O-[β-D-xylopyranosyl-(1→3)]-β-D-glucopyranosyl)oxy]-20-hydroxy-, O-6-deoxy-α-L-mannopyranosyl-(1→6)-O-[β-D-glucopyranosyl-(1→2)]-β-D-glucopyranosyl ester, (3β)- (ACI)	C65H108O31	1384.6843	Ethyl Ether to acid	-C2H6 + O	14.052	1
Dammar-24-en-21-oic acid, 3-[(O-6-deoxy-α-L-mannopyranosyl-(1→2)-O-[β-D-xylopyranosyl-(1→3)]-β-D-glucopyranosyl)oxy]-20-hydroxy-, O-6-deoxy-α-L-mannopyranosyl-(1→6)-O-[β-D-glucopyranosyl-(1→2)]-β-D-glucopyranosyl ester, (3β)- (ACI)	C65H108O31	1384.6843	Thioureas to Ureas	-S+ O	15.9772	1
Dammar-24-en-21-oic acid, 3-[(O-6-deoxy-α-L-mannopyranosyl-(1→2)-O-[β-D-xylopyranosyl-(1→3)]-β-D-glucopyranosyl)oxy]-20-hydroxy-, O-6-deoxy-α-L-mannopyranosyl-(1→6)-O-[β-D-glucopyranosyl-(1→2)]-β-D-glucopyranosyl ester, (3β)- (ACI)	C65H108O31	1384.6843	Sulfoxide to Thioether	-O	15.9949	1
Dammar-24-en-21-oic acid, 3-[(O-6-deoxy-α-L-mannopyranosyl-(1→2)-O-[β-D-xylopyranosyl-(1→3)]-β-D-glucopyranosyl)oxy]-20-hydroxy-, O-6-deoxy-α-L-mannopyranosyl-(1→6)-O-[β-D-glucopyranosyl-(1→2)]-β-D-glucopyranosyl ester, (3β)- (ACI)	C65H108O31	1384.6843	Oxidative Dechlorination	-Cl + OH	17.9661	1
Dammar-24-en-21-oic acid, 3-[(O-6-deoxy-α-L-mannopyranosyl-(1→2)-O-[β-D-xylopyranosyl-(1→3)]-β-D-glucopyranosyl)oxy]-20-hydroxy-, O-6-deoxy-α-L-mannopyranosyl-(1→6)-O-[β-D-glucopyranosyl-(1→2)]-β-D-glucopyranosyl ester, (3β)- (ACI)	C65H108O31	1384.6843	Reductive Deflurination	-F + H	17.9906	1
Dammar-24-en-21-oic acid, 3-[(O-6-deoxy-α-L-mannopyranosyl-(1→2)-O-[β-D-xylopyranosyl-(1→3)]-β-D-glucopyranosyl)oxy]-20-hydroxy-, O-6-deoxy-α-L-mannopyranosyl-(1→6)-O-[β-D-glucopyranosyl-(1→2)]-β-D-glucopyranosyl ester, (3β)- (ACI)	C65H108O31	1384.6843	Alcohols dehydration	-H2O	18.0106	1
Dammar-24-en-21-oic acid, 3-[(O-6-deoxy-α-L-mannopyranosyl-(1→2)-O-[β-D-xylopyranosyl-(1→3)]-β-D-glucopyranosyl)oxy]-20-hydroxy-, O-6-deoxy-α-L-mannopyranosyl-(1→6)-O-[β-D-glucopyranosyl-(1→2)]-β-D-glucopyranosyl ester, (3β)- (ACI)	C65H108O31	1384.6843	Defluorination	-F	18.9984	1
Dammar-24-en-21-oic acid, 3-[(O-6-deoxy-α-L-mannopyranosyl-(1→2)-O-[β-D-xylopyranosyl-(1→3)]-β-D-glucopyranosyl)oxy]-20-hydroxy-, O-6-deoxy-α-L-mannopyranosyl-(1→6)-O-[β-D-glucopyranosyl-(1→2)]-β-D-glucopyranosyl ester, (3β)- (ACI)	C65H108O31	1384.6843	Isopropyl to alcohol	-C3H6 + O	26.052	1
Dammar-24-en-21-oic acid, 3-[(O-6-deoxy-α-L-mannopyranosyl-(1→2)-O-[β-D-xylopyranosyl-(1→3)]-β-D-glucopyranosyl)oxy]-20-hydroxy-, O-6-deoxy-α-L-mannopyranosyl-(1→6)-O-[β-D-glucopyranosyl-(1→2)]-β-D-glucopyranosyl ester, (3β)- (ACI)	C65H108O31	1384.6843	Decarbonylation	-CO	27.9943	1
Dammar-24-en-21-oic acid, 3-[(O-6-deoxy-α-L-mannopyranosyl-(1→2)-O-[β-D-xylopyranosyl-(1→3)]-β-D-glucopyranosyl)oxy]-20-hydroxy-, O-6-deoxy-α-L-mannopyranosyl-(1→6)-O-[β-D-glucopyranosyl-(1→2)]-β-D-glucopyranosyl ester, (3β)- (ACI)	C65H108O31	1384.6843	Deethylation	-C2H4	28.0313	1
Dammar-24-en-21-oic acid, 3-[(O-6-deoxy-α-L-mannopyranosyl-(1→2)-O-[β-D-xylopyranosyl-(1→3)]-β-D-glucopyranosyl)oxy]-20-hydroxy-, O-6-deoxy-α-L-mannopyranosyl-(1→6)-O-[β-D-glucopyranosyl-(1→2)]-β-D-glucopyranosyl ester, (3β)- (ACI)	C65H108O31	1384.6843	Propyl ether to acid	-C3H8 + O	28.0677	1
Dammar-24-en-21-oic acid, 3-[(O-6-deoxy-α-L-mannopyranosyl-(1→2)-O-[β-D-xylopyranosyl-(1→3)]-β-D-glucopyranosyl)oxy]-20-hydroxy-, O-6-deoxy-α-L-mannopyranosyl-(1→6)-O-[β-D-glucopyranosyl-(1→2)]-β-D-glucopyranosyl ester, (3β)- (ACI)	C65H108O31	1384.6843	Nitro reduction	-O2 + H2	29.9742	1
Dammar-24-en-21-oic acid, 3-[(O-6-deoxy-α-L-mannopyranosyl-(1→2)-O-[β-D-xylopyranosyl-(1→3)]-β-D-glucopyranosyl)oxy]-20-hydroxy-, O-6-deoxy-α-L-mannopyranosyl-(1→6)-O-[β-D-glucopyranosyl-(1→2)]-β-D-glucopyranosyl ester, (3β)- (ACI)	C65H108O31	1384.6843	Hydroxymethylene loss	-CH2O	30.0106	1
Dammar-24-en-21-oic acid, 3-[(O-6-deoxy-α-L-mannopyranosyl-(1→2)-O-[β-D-xylopyranosyl-(1→3)]-β-D-glucopyranosyl)oxy]-20-hydroxy-, O-6-deoxy-α-L-mannopyranosyl-(1→6)-O-[β-D-glucopyranosyl-(1→2)]-β-D-glucopyranosyl ester, (3β)- (ACI)	C65H108O31	1384.6843	Reductive Dechlorination	-Cl + H	33.961	1
Dammar-24-en-21-oic acid, 3-[(O-6-deoxy-α-L-mannopyranosyl-(1→2)-O-[β-D-xylopyranosyl-(1→3)]-β-D-glucopyranosyl)oxy]-20-hydroxy-, O-6-deoxy-α-L-mannopyranosyl-(1→6)-O-[β-D-glucopyranosyl-(1→2)]-β-D-glucopyranosyl ester, (3β)- (ACI)	C65H108O31	1384.6843	Dechlorination	-Cl	34.9689	1
Dammar-24-en-21-oic acid, 3-[(O-6-deoxy-α-L-mannopyranosyl-(1→2)-O-[β-D-xylopyranosyl-(1→3)]-β-D-glucopyranosyl)oxy]-20-hydroxy-, O-6-deoxy-α-L-mannopyranosyl-(1→6)-O-[β-D-glucopyranosyl-(1→2)]-β-D-glucopyranosyl ester, (3β)- (ACI)	C65H108O31	1384.6843	2 Reductive Defluorination	-F2 + H2	35.9811	1
Dammar-24-en-21-oic acid, 3-[(O-6-deoxy-α-L-mannopyranosyl-(1→2)-O-[β-D-xylopyranosyl-(1→3)]-β-D-glucopyranosyl)oxy]-20-hydroxy-, O-6-deoxy-α-L-mannopyranosyl-(1→6)-O-[β-D-glucopyranosyl-(1→2)]-β-D-glucopyranosyl ester, (3β)- (ACI)	C65H108O31	1384.6843	2 Defluorination	-F2	37.9968	1
Dammar-24-en-21-oic acid, 3-[(O-6-deoxy-α-L-mannopyranosyl-(1→2)-O-[β-D-xylopyranosyl-(1→3)]-β-D-glucopyranosyl)oxy]-20-hydroxy-, O-6-deoxy-α-L-mannopyranosyl-(1→6)-O-[β-D-glucopyranosyl-(1→2)]-β-D-glucopyranosyl ester, (3β)- (ACI)	C65H108O31	1384.6843	Tert-butyl to alcohol1	-C4H8 + O	40.0677	1
Dammar-24-en-21-oic acid, 3-[(O-6-deoxy-α-L-mannopyranosyl-(1→2)-O-[β-D-xylopyranosyl-(1→3)]-β-D-glucopyranosyl)oxy]-20-hydroxy-, O-6-deoxy-α-L-mannopyranosyl-(1→6)-O-[β-D-glucopyranosyl-(1→2)]-β-D-glucopyranosyl ester, (3β)- (ACI)	C65H108O31	1384.6843	Isopropyl dealkylation	-C3H6	42.047	1
Dammar-24-en-21-oic acid, 3-[(O-6-deoxy-α-L-mannopyranosyl-(1→2)-O-[β-D-xylopyranosyl-(1→3)]-β-D-glucopyranosyl)oxy]-20-hydroxy-, O-6-deoxy-α-L-mannopyranosyl-(1→6)-O-[β-D-glucopyranosyl-(1→2)]-β-D-glucopyranosyl ester, (3β)- (ACI)	C65H108O31	1384.6843	Hydrolysis of Nitrate Esters	-NO2 + H	44.9851	1
Dammar-24-en-21-oic acid, 3-[(O-6-deoxy-α-L-mannopyranosyl-(1→2)-O-[β-D-xylopyranosyl-(1→3)]-β-D-glucopyranosyl)oxy]-20-hydroxy-, O-6-deoxy-α-L-mannopyranosyl-(1→6)-O-[β-D-glucopyranosyl-(1→2)]-β-D-glucopyranosyl ester, (3β)- (ACI)	C65H108O31	1384.6843	Decarboxylation	-COOH	44.9977	1
Dammar-24-en-21-oic acid, 3-[(O-6-deoxy-α-L-mannopyranosyl-(1→2)-O-[β-D-xylopyranosyl-(1→3)]-β-D-glucopyranosyl)oxy]-20-hydroxy-, O-6-deoxy-α-L-mannopyranosyl-(1→6)-O-[β-D-glucopyranosyl-(1→2)]-β-D-glucopyranosyl ester, (3β)- (ACI)	C65H108O31	1384.6843	Tert-butyl to dealkylation	-C4H8	56.0626	1
Dammar-24-en-21-oic acid, 3-[(O-6-deoxy-α-L-mannopyranosyl-(1→2)-O-[β-D-xylopyranosyl-(1→3)]-β-D-glucopyranosyl)oxy]-20-hydroxy-, O-6-deoxy-α-L-mannopyranosyl-(1→6)-O-[β-D-glucopyranosyl-(1→2)]-β-D-glucopyranosyl ester, (3β)- (ACI)	C65H108O31	1384.6843	Oxidative debromination	-Br + OH	61.9156	1
Dammar-24-en-21-oic acid, 3-[(O-6-deoxy-α-L-mannopyranosyl-(1→2)-O-[β-D-xylopyranosyl-(1→3)]-β-D-glucopyranosyl)oxy]-20-hydroxy-, O-6-deoxy-α-L-mannopyranosyl-(1→6)-O-[β-D-glucopyranosyl-(1→2)]-β-D-glucopyranosyl ester, (3β)- (ACI)	C65H108O31	1384.6843	2 Dechlorination + H	-Cl2 + H2	67.922	1
Dammar-24-en-21-oic acid, 3-[(O-6-deoxy-α-L-mannopyranosyl-(1→2)-O-[β-D-xylopyranosyl-(1→3)]-β-D-glucopyranosyl)oxy]-20-hydroxy-, O-6-deoxy-α-L-mannopyranosyl-(1→6)-O-[β-D-glucopyranosyl-(1→2)]-β-D-glucopyranosyl ester, (3β)- (ACI)	C65H108O31	1384.6843	Loss of Trifluoromethyl	-CF3 + H	67.9874	1
Dammar-24-en-21-oic acid, 3-[(O-6-deoxy-α-L-mannopyranosyl-(1→2)-O-[β-D-xylopyranosyl-(1→3)]-β-D-glucopyranosyl)oxy]-20-hydroxy-, O-6-deoxy-α-L-mannopyranosyl-(1→6)-O-[β-D-glucopyranosyl-(1→2)]-β-D-glucopyranosyl ester, (3β)- (ACI)	C65H108O31	1384.6843	2 Dechlorination	-Cl2	69.9377	1
Dammar-24-en-21-oic acid, 3-[(O-6-deoxy-α-L-mannopyranosyl-(1→2)-O-[β-D-xylopyranosyl-(1→3)]-β-D-glucopyranosyl)oxy]-20-hydroxy-, O-6-deoxy-α-L-mannopyranosyl-(1→6)-O-[β-D-glucopyranosyl-(1→2)]-β-D-glucopyranosyl ester, (3β)- (ACI)	C65H108O31	1384.6843	Debromination + H	-Br + H	77.9105	1
Dammar-24-en-21-oic acid, 3-[(O-6-deoxy-α-L-mannopyranosyl-(1→2)-O-[β-D-xylopyranosyl-(1→3)]-β-D-glucopyranosyl)oxy]-20-hydroxy-, O-6-deoxy-α-L-mannopyranosyl-(1→6)-O-[β-D-glucopyranosyl-(1→2)]-β-D-glucopyranosyl ester, (3β)- (ACI)	C65H108O31	1384.6843	Debromination	-Br	78.9183	1
Dammar-24-en-21-oic acid, 3-[(O-6-deoxy-α-L-mannopyranosyl-(1→2)-O-[β-D-xylopyranosyl-(1→3)]-β-D-glucopyranosyl)oxy]-20-hydroxy-, O-6-deoxy-α-L-mannopyranosyl-(1→6)-O-[β-D-glucopyranosyl-(1→2)]-β-D-glucopyranosyl ester, (3β)- (ACI)	C65H108O31	1384.6843	Debenzylation	-C7H6	90.047	1
Dammar-24-en-21-oic acid, 3-[(O-6-deoxy-α-L-mannopyranosyl-(1→2)-O-[β-D-xylopyranosyl-(1→3)]-β-D-glucopyranosyl)oxy]-20-hydroxy-, O-6-deoxy-α-L-mannopyranosyl-(1→6)-O-[β-D-glucopyranosyl-(1→2)]-β-D-glucopyranosyl ester, (3β)- (ACI)	C65H108O31	1384.6843	2 Debromination + H	-Br2 + H2	155.821	1
Dammar-24-en-21-oic acid, 3-[(O-6-deoxy-α-L-mannopyranosyl-(1→2)-O-[β-D-xylopyranosyl-(1→3)]-β-D-glucopyranosyl)oxy]-20-hydroxy-, O-6-deoxy-α-L-mannopyranosyl-(1→6)-O-[β-D-glucopyranosyl-(1→2)]-β-D-glucopyranosyl ester, (3β)- (ACI)	C65H108O31	1384.6843	2 Debromination	-Br2	157.837	1
Gypenoside XX	C60H102O28	1270.6528	Oxidative Deamination to alcohol	-NH+O	0.984	1
Gypenoside XX	C60H102O28	1270.6528	Isopropyl to acid	-C2H6+O2	1.9429	1
Gypenoside XX	C60H102O28	1270.6528	Demethylation + hydroxylation	-CH2+O	1.9793	1
Gypenoside XX	C60H102O28	1270.6528	Reduction	+H2	2.0157	1
Gypenoside XX	C60H102O28	1270.6528	Hydroxylation + desaturation	+O-H2	13.9793	1
Gypenoside XX	C60H102O28	1270.6528	Methylation	+CH2	14.0157	2
Gypenoside XX	C60H102O28	1270.6528	Ethyl to carboxylic acid	-CH4+O2	15.9585	1
Gypenoside XX	C60H102O28	1270.6528	Hydroxylation	+O	15.9949	1
Gypenoside XX	C60H102O28	1270.6528	Demethylation + 2 hydroxylation	-CH2+O2	17.9742	1
Gypenoside XX	C60H102O28	1270.6528	Hydration	+H2O	18.0106	1
Gypenoside XX	C60H102O28	1270.6528	Quinone formation	-H2+O2	29.9742	1
Gypenoside XX	C60H102O28	1270.6528	Hydroxylation + methylation	+O+CH2	30.0106	2
Gypenoside XX	C60H102O28	1270.6528	2 Hydroxylation	+O2	31.9898	1
Gypenoside XX	C60H102O28	1270.6528	Alkenes to dihydrodiol	+H2O2	34.0055	1
Gypenoside XX	C60H102O28	1270.6528	Acelylation	+C2H2O	42.0106	2
Gypenoside XX	C60H102O28	1270.6528	3 Hydroxylation	+O3	47.9847	1
Gypenoside XX	C60H102O28	1270.6528	Glycine conjugation	+C2H3NO	57.0215	2
Gypenoside XX	C60H102O28	1270.6528	Sulfate conjugation	+SO3	79.9568	2
Gypenoside XX	C60H102O28	1270.6528	Hydroxylation + sulfation	+SO4	95.9517	2
Gypenoside XX	C60H102O28	1270.6528	Cysteine conjugation	+C3H5NOS	103.009	2
Gypenoside XX	C60H102O28	1270.6528	Taurine conjugation	+C2H5NO2S	107.004	2
Gypenoside XX	C60H102O28	1270.6528	S-Cysteine conjugation	+C3H5NO2S	119.004	2
Gypenoside XX	C60H102O28	1270.6528	Decarboxylation + glucuronidation	+C5H8O5	148.037	2
Gypenoside XX	C60H102O28	1270.6528	N-acetylcysteine conjugation	+C5H7NO3S	161.015	2
Gypenoside XX	C60H102O28	1270.6528	Glucuronide conjugation	+C6H8O6	176.032	2
Gypenoside XX	C60H102O28	1270.6528	2 O-sulfate conjugation	+S2O8	191.904	2
Gypenoside XX	C60H102O28	1270.6528	Hydroxylation + glucuronide conjugation	+C6H8O7	192.027	2
Gypenoside XX	C60H102O28	1270.6528	Glutathione conjugation	+C10H15N3O5S	289.073	2
Gypenoside XX	C60H102O28	1270.6528	Desaturation + S-Glutathione conjugation	+C10H13N3O6S	303.053	2
Gypenoside XX	C60H102O28	1270.6528	S-Glutathione conjugation	+C10H15N3O6S	305.068	2
Gypenoside XX	C60H102O28	1270.6528	OH + S-Glutathione conjugation	+C10H15N3O7S	321.063	2
Gypenoside XX	C60H102O28	1270.6528	2 Glucuronide conjugation	+C12H16O12	352.064	2
Gypenoside XX	C60H102O28	1270.6528	2-ethoxyl to acid	-CH4 + O	0.0364	1
Gypenoside XX	C60H102O28	1270.6528	Oxidative Deamination to ketone	-NH3 + O	1.0316	1
Gypenoside XX	C60H102O28	1270.6528	Oxidative Defluorination	-F + OH	1.9957	1
Gypenoside XX	C60H102O28	1270.6528	Desaturation	-H2	2.0157	1
Gypenoside XX	C60H102O28	1270.6528	Twto sequential desaturations	-H4	4.0313	1
Gypenoside XX	C60H102O28	1270.6528	Ethyl to alcohol	-C2H4 + O	12.0364	1
Gypenoside XX	C60H102O28	1270.6528	Tert-butyl to acid	-C3H8 + O2	12.0728	1
Gypenoside XX	C60H102O28	1270.6528	Demethylation	-CH2	14.0157	1
Gypenoside XX	C60H102O28	1270.6528	Ethyl Ether to acid	-C2H6 + O	14.052	1
Gypenoside XX	C60H102O28	1270.6528	Thioureas to Ureas	-S+ O	15.9772	1
Gypenoside XX	C60H102O28	1270.6528	Sulfoxide to Thioether	-O	15.9949	1
Gypenoside XX	C60H102O28	1270.6528	Oxidative Dechlorination	-Cl + OH	17.9661	1
Gypenoside XX	C60H102O28	1270.6528	Reductive Deflurination	-F + H	17.9906	1
Gypenoside XX	C60H102O28	1270.6528	Alcohols dehydration	-H2O	18.0106	1
Gypenoside XX	C60H102O28	1270.6528	Defluorination	-F	18.9984	1
Gypenoside XX	C60H102O28	1270.6528	Isopropyl to alcohol	-C3H6 + O	26.052	1
Gypenoside XX	C60H102O28	1270.6528	Decarbonylation	-CO	27.9943	1
Gypenoside XX	C60H102O28	1270.6528	Deethylation	-C2H4	28.0313	1
Gypenoside XX	C60H102O28	1270.6528	Propyl ether to acid	-C3H8 + O	28.0677	1
Gypenoside XX	C60H102O28	1270.6528	Nitro reduction	-O2 + H2	29.9742	1
Gypenoside XX	C60H102O28	1270.6528	Hydroxymethylene loss	-CH2O	30.0106	1
Gypenoside XX	C60H102O28	1270.6528	Reductive Dechlorination	-Cl + H	33.961	1
Gypenoside XX	C60H102O28	1270.6528	Dechlorination	-Cl	34.9689	1
Gypenoside XX	C60H102O28	1270.6528	2 Reductive Defluorination	-F2 + H2	35.9811	1
Gypenoside XX	C60H102O28	1270.6528	2 Defluorination	-F2	37.9968	1
Gypenoside XX	C60H102O28	1270.6528	Tert-butyl to alcohol1	-C4H8 + O	40.0677	1
Gypenoside XX	C60H102O28	1270.6528	Isopropyl dealkylation	-C3H6	42.047	1
Gypenoside XX	C60H102O28	1270.6528	Hydrolysis of Nitrate Esters	-NO2 + H	44.9851	1
Gypenoside XX	C60H102O28	1270.6528	Decarboxylation	-COOH	44.9977	1
Gypenoside XX	C60H102O28	1270.6528	Tert-butyl to dealkylation	-C4H8	56.0626	1
Gypenoside XX	C60H102O28	1270.6528	Oxidative debromination	-Br + OH	61.9156	1
Gypenoside XX	C60H102O28	1270.6528	2 Dechlorination + H	-Cl2 + H2	67.922	1
Gypenoside XX	C60H102O28	1270.6528	Loss of Trifluoromethyl	-CF3 + H	67.9874	1
Gypenoside XX	C60H102O28	1270.6528	2 Dechlorination	-Cl2	69.9377	1
Gypenoside XX	C60H102O28	1270.6528	Debromination + H	-Br + H	77.9105	1
Gypenoside XX	C60H102O28	1270.6528	Debromination	-Br	78.9183	1
Gypenoside XX	C60H102O28	1270.6528	Debenzylation	-C7H6	90.047	1
Gypenoside XX	C60H102O28	1270.6528	2 Debromination + H	-Br2 + H2	155.821	1
Gypenoside XX	C60H102O28	1270.6528	2 Debromination	-Br2	157.837	1
Gynosaponin T	C60H102O28	1270.6528	Oxidative Deamination to alcohol	-NH+O	0.984	1
Gynosaponin T	C60H102O28	1270.6528	Isopropyl to acid	-C2H6+O2	1.9429	1
Gynosaponin T	C60H102O28	1270.6528	Demethylation + hydroxylation	-CH2+O	1.9793	1
Gynosaponin T	C60H102O28	1270.6528	Reduction	+H2	2.0157	1
Gynosaponin T	C60H102O28	1270.6528	Hydroxylation + desaturation	+O-H2	13.9793	1
Gynosaponin T	C60H102O28	1270.6528	Methylation	+CH2	14.0157	2
Gynosaponin T	C60H102O28	1270.6528	Ethyl to carboxylic acid	-CH4+O2	15.9585	1
Gynosaponin T	C60H102O28	1270.6528	Hydroxylation	+O	15.9949	1
Gynosaponin T	C60H102O28	1270.6528	Demethylation + 2 hydroxylation	-CH2+O2	17.9742	1
Gynosaponin T	C60H102O28	1270.6528	Hydration	+H2O	18.0106	1
Gynosaponin T	C60H102O28	1270.6528	Quinone formation	-H2+O2	29.9742	1
Gynosaponin T	C60H102O28	1270.6528	Hydroxylation + methylation	+O+CH2	30.0106	2
Gynosaponin T	C60H102O28	1270.6528	2 Hydroxylation	+O2	31.9898	1
Gynosaponin T	C60H102O28	1270.6528	Alkenes to dihydrodiol	+H2O2	34.0055	1
Gynosaponin T	C60H102O28	1270.6528	Acelylation	+C2H2O	42.0106	2
Gynosaponin T	C60H102O28	1270.6528	3 Hydroxylation	+O3	47.9847	1
Gynosaponin T	C60H102O28	1270.6528	Glycine conjugation	+C2H3NO	57.0215	2
Gynosaponin T	C60H102O28	1270.6528	Sulfate conjugation	+SO3	79.9568	2
Gynosaponin T	C60H102O28	1270.6528	Hydroxylation + sulfation	+SO4	95.9517	2
Gynosaponin T	C60H102O28	1270.6528	Cysteine conjugation	+C3H5NOS	103.009	2
Gynosaponin T	C60H102O28	1270.6528	Taurine conjugation	+C2H5NO2S	107.004	2
Gynosaponin T	C60H102O28	1270.6528	S-Cysteine conjugation	+C3H5NO2S	119.004	2
Gynosaponin T	C60H102O28	1270.6528	Decarboxylation + glucuronidation	+C5H8O5	148.037	2
Gynosaponin T	C60H102O28	1270.6528	N-acetylcysteine conjugation	+C5H7NO3S	161.015	2
Gynosaponin T	C60H102O28	1270.6528	Glucuronide conjugation	+C6H8O6	176.032	2
Gynosaponin T	C60H102O28	1270.6528	2 O-sulfate conjugation	+S2O8	191.904	2
Gynosaponin T	C60H102O28	1270.6528	Hydroxylation + glucuronide conjugation	+C6H8O7	192.027	2
Gynosaponin T	C60H102O28	1270.6528	Glutathione conjugation	+C10H15N3O5S	289.073	2
Gynosaponin T	C60H102O28	1270.6528	Desaturation + S-Glutathione conjugation	+C10H13N3O6S	303.053	2
Gynosaponin T	C60H102O28	1270.6528	S-Glutathione conjugation	+C10H15N3O6S	305.068	2
Gynosaponin T	C60H102O28	1270.6528	OH + S-Glutathione conjugation	+C10H15N3O7S	321.063	2
Gynosaponin T	C60H102O28	1270.6528	2 Glucuronide conjugation	+C12H16O12	352.064	2
Gynosaponin T	C60H102O28	1270.6528	2-ethoxyl to acid	-CH4 + O	0.0364	1
Gynosaponin T	C60H102O28	1270.6528	Oxidative Deamination to ketone	-NH3 + O	1.0316	1
Gynosaponin T	C60H102O28	1270.6528	Oxidative Defluorination	-F + OH	1.9957	1
Gynosaponin T	C60H102O28	1270.6528	Desaturation	-H2	2.0157	1
Gynosaponin T	C60H102O28	1270.6528	Twto sequential desaturations	-H4	4.0313	1
Gynosaponin T	C60H102O28	1270.6528	Ethyl to alcohol	-C2H4 + O	12.0364	1
Gynosaponin T	C60H102O28	1270.6528	Tert-butyl to acid	-C3H8 + O2	12.0728	1
Gynosaponin T	C60H102O28	1270.6528	Demethylation	-CH2	14.0157	1
Gynosaponin T	C60H102O28	1270.6528	Ethyl Ether to acid	-C2H6 + O	14.052	1
Gynosaponin T	C60H102O28	1270.6528	Thioureas to Ureas	-S+ O	15.9772	1
Gynosaponin T	C60H102O28	1270.6528	Sulfoxide to Thioether	-O	15.9949	1
Gynosaponin T	C60H102O28	1270.6528	Oxidative Dechlorination	-Cl + OH	17.9661	1
Gynosaponin T	C60H102O28	1270.6528	Reductive Deflurination	-F + H	17.9906	1
Gynosaponin T	C60H102O28	1270.6528	Alcohols dehydration	-H2O	18.0106	1
Gynosaponin T	C60H102O28	1270.6528	Defluorination	-F	18.9984	1
Gynosaponin T	C60H102O28	1270.6528	Isopropyl to alcohol	-C3H6 + O	26.052	1
Gynosaponin T	C60H102O28	1270.6528	Decarbonylation	-CO	27.9943	1
Gynosaponin T	C60H102O28	1270.6528	Deethylation	-C2H4	28.0313	1
Gynosaponin T	C60H102O28	1270.6528	Propyl ether to acid	-C3H8 + O	28.0677	1
Gynosaponin T	C60H102O28	1270.6528	Nitro reduction	-O2 + H2	29.9742	1
Gynosaponin T	C60H102O28	1270.6528	Hydroxymethylene loss	-CH2O	30.0106	1
Gynosaponin T	C60H102O28	1270.6528	Reductive Dechlorination	-Cl + H	33.961	1
Gynosaponin T	C60H102O28	1270.6528	Dechlorination	-Cl	34.9689	1
Gynosaponin T	C60H102O28	1270.6528	2 Reductive Defluorination	-F2 + H2	35.9811	1
Gynosaponin T	C60H102O28	1270.6528	2 Defluorination	-F2	37.9968	1
Gynosaponin T	C60H102O28	1270.6528	Tert-butyl to alcohol1	-C4H8 + O	40.0677	1
Gynosaponin T	C60H102O28	1270.6528	Isopropyl dealkylation	-C3H6	42.047	1
Gynosaponin T	C60H102O28	1270.6528	Hydrolysis of Nitrate Esters	-NO2 + H	44.9851	1
Gynosaponin T	C60H102O28	1270.6528	Decarboxylation	-COOH	44.9977	1
Gynosaponin T	C60H102O28	1270.6528	Tert-butyl to dealkylation	-C4H8	56.0626	1
Gynosaponin T	C60H102O28	1270.6528	Oxidative debromination	-Br + OH	61.9156	1
Gynosaponin T	C60H102O28	1270.6528	2 Dechlorination + H	-Cl2 + H2	67.922	1
Gynosaponin T	C60H102O28	1270.6528	Loss of Trifluoromethyl	-CF3 + H	67.9874	1
Gynosaponin T	C60H102O28	1270.6528	2 Dechlorination	-Cl2	69.9377	1
Gynosaponin T	C60H102O28	1270.6528	Debromination + H	-Br + H	77.9105	1
Gynosaponin T	C60H102O28	1270.6528	Debromination	-Br	78.9183	1
Gynosaponin T	C60H102O28	1270.6528	Debenzylation	-C7H6	90.047	1
Gynosaponin T	C60H102O28	1270.6528	2 Debromination + H	-Br2 + H2	155.821	1
Gynosaponin T	C60H102O28	1270.6528	2 Debromination	-Br2	157.837	1
Dammar-24-en-21-oic acid, 3-[(O-6-deoxy-α-L-mannopyranosyl-(1→2)-O-[6-deoxy-α-L-mannopyranosyl-(1→3)]-β-D-glucopyranosyl)oxy]-20,23-dihydroxy-, 2-O-β-D-glucopyranosyl-β-D-glucopyranosyl ester, (3β,4β)- (ACI)	C60H100O28	1268.6372	Oxidative Deamination to alcohol	-NH+O	0.984	1
Dammar-24-en-21-oic acid, 3-[(O-6-deoxy-α-L-mannopyranosyl-(1→2)-O-[6-deoxy-α-L-mannopyranosyl-(1→3)]-β-D-glucopyranosyl)oxy]-20,23-dihydroxy-, 2-O-β-D-glucopyranosyl-β-D-glucopyranosyl ester, (3β,4β)- (ACI)	C60H100O28	1268.6372	Isopropyl to acid	-C2H6+O2	1.9429	1
Dammar-24-en-21-oic acid, 3-[(O-6-deoxy-α-L-mannopyranosyl-(1→2)-O-[6-deoxy-α-L-mannopyranosyl-(1→3)]-β-D-glucopyranosyl)oxy]-20,23-dihydroxy-, 2-O-β-D-glucopyranosyl-β-D-glucopyranosyl ester, (3β,4β)- (ACI)	C60H100O28	1268.6372	Demethylation + hydroxylation	-CH2+O	1.9793	1
Dammar-24-en-21-oic acid, 3-[(O-6-deoxy-α-L-mannopyranosyl-(1→2)-O-[6-deoxy-α-L-mannopyranosyl-(1→3)]-β-D-glucopyranosyl)oxy]-20,23-dihydroxy-, 2-O-β-D-glucopyranosyl-β-D-glucopyranosyl ester, (3β,4β)- (ACI)	C60H100O28	1268.6372	Reduction	+H2	2.0157	1
Dammar-24-en-21-oic acid, 3-[(O-6-deoxy-α-L-mannopyranosyl-(1→2)-O-[6-deoxy-α-L-mannopyranosyl-(1→3)]-β-D-glucopyranosyl)oxy]-20,23-dihydroxy-, 2-O-β-D-glucopyranosyl-β-D-glucopyranosyl ester, (3β,4β)- (ACI)	C60H100O28	1268.6372	Hydroxylation + desaturation	+O-H2	13.9793	1
Dammar-24-en-21-oic acid, 3-[(O-6-deoxy-α-L-mannopyranosyl-(1→2)-O-[6-deoxy-α-L-mannopyranosyl-(1→3)]-β-D-glucopyranosyl)oxy]-20,23-dihydroxy-, 2-O-β-D-glucopyranosyl-β-D-glucopyranosyl ester, (3β,4β)- (ACI)	C60H100O28	1268.6372	Methylation	+CH2	14.0157	2
Dammar-24-en-21-oic acid, 3-[(O-6-deoxy-α-L-mannopyranosyl-(1→2)-O-[6-deoxy-α-L-mannopyranosyl-(1→3)]-β-D-glucopyranosyl)oxy]-20,23-dihydroxy-, 2-O-β-D-glucopyranosyl-β-D-glucopyranosyl ester, (3β,4β)- (ACI)	C60H100O28	1268.6372	Ethyl to carboxylic acid	-CH4+O2	15.9585	1
Dammar-24-en-21-oic acid, 3-[(O-6-deoxy-α-L-mannopyranosyl-(1→2)-O-[6-deoxy-α-L-mannopyranosyl-(1→3)]-β-D-glucopyranosyl)oxy]-20,23-dihydroxy-, 2-O-β-D-glucopyranosyl-β-D-glucopyranosyl ester, (3β,4β)- (ACI)	C60H100O28	1268.6372	Hydroxylation	+O	15.9949	1
Dammar-24-en-21-oic acid, 3-[(O-6-deoxy-α-L-mannopyranosyl-(1→2)-O-[6-deoxy-α-L-mannopyranosyl-(1→3)]-β-D-glucopyranosyl)oxy]-20,23-dihydroxy-, 2-O-β-D-glucopyranosyl-β-D-glucopyranosyl ester, (3β,4β)- (ACI)	C60H100O28	1268.6372	Demethylation + 2 hydroxylation	-CH2+O2	17.9742	1
Dammar-24-en-21-oic acid, 3-[(O-6-deoxy-α-L-mannopyranosyl-(1→2)-O-[6-deoxy-α-L-mannopyranosyl-(1→3)]-β-D-glucopyranosyl)oxy]-20,23-dihydroxy-, 2-O-β-D-glucopyranosyl-β-D-glucopyranosyl ester, (3β,4β)- (ACI)	C60H100O28	1268.6372	Hydration	+H2O	18.0106	1
Dammar-24-en-21-oic acid, 3-[(O-6-deoxy-α-L-mannopyranosyl-(1→2)-O-[6-deoxy-α-L-mannopyranosyl-(1→3)]-β-D-glucopyranosyl)oxy]-20,23-dihydroxy-, 2-O-β-D-glucopyranosyl-β-D-glucopyranosyl ester, (3β,4β)- (ACI)	C60H100O28	1268.6372	Quinone formation	-H2+O2	29.9742	1
Dammar-24-en-21-oic acid, 3-[(O-6-deoxy-α-L-mannopyranosyl-(1→2)-O-[6-deoxy-α-L-mannopyranosyl-(1→3)]-β-D-glucopyranosyl)oxy]-20,23-dihydroxy-, 2-O-β-D-glucopyranosyl-β-D-glucopyranosyl ester, (3β,4β)- (ACI)	C60H100O28	1268.6372	Hydroxylation + methylation	+O+CH2	30.0106	2
Dammar-24-en-21-oic acid, 3-[(O-6-deoxy-α-L-mannopyranosyl-(1→2)-O-[6-deoxy-α-L-mannopyranosyl-(1→3)]-β-D-glucopyranosyl)oxy]-20,23-dihydroxy-, 2-O-β-D-glucopyranosyl-β-D-glucopyranosyl ester, (3β,4β)- (ACI)	C60H100O28	1268.6372	2 Hydroxylation	+O2	31.9898	1
Dammar-24-en-21-oic acid, 3-[(O-6-deoxy-α-L-mannopyranosyl-(1→2)-O-[6-deoxy-α-L-mannopyranosyl-(1→3)]-β-D-glucopyranosyl)oxy]-20,23-dihydroxy-, 2-O-β-D-glucopyranosyl-β-D-glucopyranosyl ester, (3β,4β)- (ACI)	C60H100O28	1268.6372	Alkenes to dihydrodiol	+H2O2	34.0055	1
Dammar-24-en-21-oic acid, 3-[(O-6-deoxy-α-L-mannopyranosyl-(1→2)-O-[6-deoxy-α-L-mannopyranosyl-(1→3)]-β-D-glucopyranosyl)oxy]-20,23-dihydroxy-, 2-O-β-D-glucopyranosyl-β-D-glucopyranosyl ester, (3β,4β)- (ACI)	C60H100O28	1268.6372	Acelylation	+C2H2O	42.0106	2
Dammar-24-en-21-oic acid, 3-[(O-6-deoxy-α-L-mannopyranosyl-(1→2)-O-[6-deoxy-α-L-mannopyranosyl-(1→3)]-β-D-glucopyranosyl)oxy]-20,23-dihydroxy-, 2-O-β-D-glucopyranosyl-β-D-glucopyranosyl ester, (3β,4β)- (ACI)	C60H100O28	1268.6372	3 Hydroxylation	+O3	47.9847	1
Dammar-24-en-21-oic acid, 3-[(O-6-deoxy-α-L-mannopyranosyl-(1→2)-O-[6-deoxy-α-L-mannopyranosyl-(1→3)]-β-D-glucopyranosyl)oxy]-20,23-dihydroxy-, 2-O-β-D-glucopyranosyl-β-D-glucopyranosyl ester, (3β,4β)- (ACI)	C60H100O28	1268.6372	Glycine conjugation	+C2H3NO	57.0215	2
Dammar-24-en-21-oic acid, 3-[(O-6-deoxy-α-L-mannopyranosyl-(1→2)-O-[6-deoxy-α-L-mannopyranosyl-(1→3)]-β-D-glucopyranosyl)oxy]-20,23-dihydroxy-, 2-O-β-D-glucopyranosyl-β-D-glucopyranosyl ester, (3β,4β)- (ACI)	C60H100O28	1268.6372	Sulfate conjugation	+SO3	79.9568	2
Dammar-24-en-21-oic acid, 3-[(O-6-deoxy-α-L-mannopyranosyl-(1→2)-O-[6-deoxy-α-L-mannopyranosyl-(1→3)]-β-D-glucopyranosyl)oxy]-20,23-dihydroxy-, 2-O-β-D-glucopyranosyl-β-D-glucopyranosyl ester, (3β,4β)- (ACI)	C60H100O28	1268.6372	Hydroxylation + sulfation	+SO4	95.9517	2
Dammar-24-en-21-oic acid, 3-[(O-6-deoxy-α-L-mannopyranosyl-(1→2)-O-[6-deoxy-α-L-mannopyranosyl-(1→3)]-β-D-glucopyranosyl)oxy]-20,23-dihydroxy-, 2-O-β-D-glucopyranosyl-β-D-glucopyranosyl ester, (3β,4β)- (ACI)	C60H100O28	1268.6372	Cysteine conjugation	+C3H5NOS	103.009	2
Dammar-24-en-21-oic acid, 3-[(O-6-deoxy-α-L-mannopyranosyl-(1→2)-O-[6-deoxy-α-L-mannopyranosyl-(1→3)]-β-D-glucopyranosyl)oxy]-20,23-dihydroxy-, 2-O-β-D-glucopyranosyl-β-D-glucopyranosyl ester, (3β,4β)- (ACI)	C60H100O28	1268.6372	Taurine conjugation	+C2H5NO2S	107.004	2
Dammar-24-en-21-oic acid, 3-[(O-6-deoxy-α-L-mannopyranosyl-(1→2)-O-[6-deoxy-α-L-mannopyranosyl-(1→3)]-β-D-glucopyranosyl)oxy]-20,23-dihydroxy-, 2-O-β-D-glucopyranosyl-β-D-glucopyranosyl ester, (3β,4β)- (ACI)	C60H100O28	1268.6372	S-Cysteine conjugation	+C3H5NO2S	119.004	2
Dammar-24-en-21-oic acid, 3-[(O-6-deoxy-α-L-mannopyranosyl-(1→2)-O-[6-deoxy-α-L-mannopyranosyl-(1→3)]-β-D-glucopyranosyl)oxy]-20,23-dihydroxy-, 2-O-β-D-glucopyranosyl-β-D-glucopyranosyl ester, (3β,4β)- (ACI)	C60H100O28	1268.6372	Decarboxylation + glucuronidation	+C5H8O5	148.037	2
Dammar-24-en-21-oic acid, 3-[(O-6-deoxy-α-L-mannopyranosyl-(1→2)-O-[6-deoxy-α-L-mannopyranosyl-(1→3)]-β-D-glucopyranosyl)oxy]-20,23-dihydroxy-, 2-O-β-D-glucopyranosyl-β-D-glucopyranosyl ester, (3β,4β)- (ACI)	C60H100O28	1268.6372	N-acetylcysteine conjugation	+C5H7NO3S	161.015	2
Dammar-24-en-21-oic acid, 3-[(O-6-deoxy-α-L-mannopyranosyl-(1→2)-O-[6-deoxy-α-L-mannopyranosyl-(1→3)]-β-D-glucopyranosyl)oxy]-20,23-dihydroxy-, 2-O-β-D-glucopyranosyl-β-D-glucopyranosyl ester, (3β,4β)- (ACI)	C60H100O28	1268.6372	Glucuronide conjugation	+C6H8O6	176.032	2
Dammar-24-en-21-oic acid, 3-[(O-6-deoxy-α-L-mannopyranosyl-(1→2)-O-[6-deoxy-α-L-mannopyranosyl-(1→3)]-β-D-glucopyranosyl)oxy]-20,23-dihydroxy-, 2-O-β-D-glucopyranosyl-β-D-glucopyranosyl ester, (3β,4β)- (ACI)	C60H100O28	1268.6372	2 O-sulfate conjugation	+S2O8	191.904	2
Dammar-24-en-21-oic acid, 3-[(O-6-deoxy-α-L-mannopyranosyl-(1→2)-O-[6-deoxy-α-L-mannopyranosyl-(1→3)]-β-D-glucopyranosyl)oxy]-20,23-dihydroxy-, 2-O-β-D-glucopyranosyl-β-D-glucopyranosyl ester, (3β,4β)- (ACI)	C60H100O28	1268.6372	Hydroxylation + glucuronide conjugation	+C6H8O7	192.027	2
Dammar-24-en-21-oic acid, 3-[(O-6-deoxy-α-L-mannopyranosyl-(1→2)-O-[6-deoxy-α-L-mannopyranosyl-(1→3)]-β-D-glucopyranosyl)oxy]-20,23-dihydroxy-, 2-O-β-D-glucopyranosyl-β-D-glucopyranosyl ester, (3β,4β)- (ACI)	C60H100O28	1268.6372	Glutathione conjugation	+C10H15N3O5S	289.073	2
Dammar-24-en-21-oic acid, 3-[(O-6-deoxy-α-L-mannopyranosyl-(1→2)-O-[6-deoxy-α-L-mannopyranosyl-(1→3)]-β-D-glucopyranosyl)oxy]-20,23-dihydroxy-, 2-O-β-D-glucopyranosyl-β-D-glucopyranosyl ester, (3β,4β)- (ACI)	C60H100O28	1268.6372	Desaturation + S-Glutathione conjugation	+C10H13N3O6S	303.053	2
Dammar-24-en-21-oic acid, 3-[(O-6-deoxy-α-L-mannopyranosyl-(1→2)-O-[6-deoxy-α-L-mannopyranosyl-(1→3)]-β-D-glucopyranosyl)oxy]-20,23-dihydroxy-, 2-O-β-D-glucopyranosyl-β-D-glucopyranosyl ester, (3β,4β)- (ACI)	C60H100O28	1268.6372	S-Glutathione conjugation	+C10H15N3O6S	305.068	2
Dammar-24-en-21-oic acid, 3-[(O-6-deoxy-α-L-mannopyranosyl-(1→2)-O-[6-deoxy-α-L-mannopyranosyl-(1→3)]-β-D-glucopyranosyl)oxy]-20,23-dihydroxy-, 2-O-β-D-glucopyranosyl-β-D-glucopyranosyl ester, (3β,4β)- (ACI)	C60H100O28	1268.6372	OH + S-Glutathione conjugation	+C10H15N3O7S	321.063	2
Dammar-24-en-21-oic acid, 3-[(O-6-deoxy-α-L-mannopyranosyl-(1→2)-O-[6-deoxy-α-L-mannopyranosyl-(1→3)]-β-D-glucopyranosyl)oxy]-20,23-dihydroxy-, 2-O-β-D-glucopyranosyl-β-D-glucopyranosyl ester, (3β,4β)- (ACI)	C60H100O28	1268.6372	2 Glucuronide conjugation	+C12H16O12	352.064	2
Dammar-24-en-21-oic acid, 3-[(O-6-deoxy-α-L-mannopyranosyl-(1→2)-O-[6-deoxy-α-L-mannopyranosyl-(1→3)]-β-D-glucopyranosyl)oxy]-20,23-dihydroxy-, 2-O-β-D-glucopyranosyl-β-D-glucopyranosyl ester, (3β,4β)- (ACI)	C60H100O28	1268.6372	2-ethoxyl to acid	-CH4 + O	0.0364	1
Dammar-24-en-21-oic acid, 3-[(O-6-deoxy-α-L-mannopyranosyl-(1→2)-O-[6-deoxy-α-L-mannopyranosyl-(1→3)]-β-D-glucopyranosyl)oxy]-20,23-dihydroxy-, 2-O-β-D-glucopyranosyl-β-D-glucopyranosyl ester, (3β,4β)- (ACI)	C60H100O28	1268.6372	Oxidative Deamination to ketone	-NH3 + O	1.0316	1
Dammar-24-en-21-oic acid, 3-[(O-6-deoxy-α-L-mannopyranosyl-(1→2)-O-[6-deoxy-α-L-mannopyranosyl-(1→3)]-β-D-glucopyranosyl)oxy]-20,23-dihydroxy-, 2-O-β-D-glucopyranosyl-β-D-glucopyranosyl ester, (3β,4β)- (ACI)	C60H100O28	1268.6372	Oxidative Defluorination	-F + OH	1.9957	1
Dammar-24-en-21-oic acid, 3-[(O-6-deoxy-α-L-mannopyranosyl-(1→2)-O-[6-deoxy-α-L-mannopyranosyl-(1→3)]-β-D-glucopyranosyl)oxy]-20,23-dihydroxy-, 2-O-β-D-glucopyranosyl-β-D-glucopyranosyl ester, (3β,4β)- (ACI)	C60H100O28	1268.6372	Desaturation	-H2	2.0157	1
Dammar-24-en-21-oic acid, 3-[(O-6-deoxy-α-L-mannopyranosyl-(1→2)-O-[6-deoxy-α-L-mannopyranosyl-(1→3)]-β-D-glucopyranosyl)oxy]-20,23-dihydroxy-, 2-O-β-D-glucopyranosyl-β-D-glucopyranosyl ester, (3β,4β)- (ACI)	C60H100O28	1268.6372	Twto sequential desaturations	-H4	4.0313	1
Dammar-24-en-21-oic acid, 3-[(O-6-deoxy-α-L-mannopyranosyl-(1→2)-O-[6-deoxy-α-L-mannopyranosyl-(1→3)]-β-D-glucopyranosyl)oxy]-20,23-dihydroxy-, 2-O-β-D-glucopyranosyl-β-D-glucopyranosyl ester, (3β,4β)- (ACI)	C60H100O28	1268.6372	Ethyl to alcohol	-C2H4 + O	12.0364	1
Dammar-24-en-21-oic acid, 3-[(O-6-deoxy-α-L-mannopyranosyl-(1→2)-O-[6-deoxy-α-L-mannopyranosyl-(1→3)]-β-D-glucopyranosyl)oxy]-20,23-dihydroxy-, 2-O-β-D-glucopyranosyl-β-D-glucopyranosyl ester, (3β,4β)- (ACI)	C60H100O28	1268.6372	Tert-butyl to acid	-C3H8 + O2	12.0728	1
Dammar-24-en-21-oic acid, 3-[(O-6-deoxy-α-L-mannopyranosyl-(1→2)-O-[6-deoxy-α-L-mannopyranosyl-(1→3)]-β-D-glucopyranosyl)oxy]-20,23-dihydroxy-, 2-O-β-D-glucopyranosyl-β-D-glucopyranosyl ester, (3β,4β)- (ACI)	C60H100O28	1268.6372	Demethylation	-CH2	14.0157	1
Dammar-24-en-21-oic acid, 3-[(O-6-deoxy-α-L-mannopyranosyl-(1→2)-O-[6-deoxy-α-L-mannopyranosyl-(1→3)]-β-D-glucopyranosyl)oxy]-20,23-dihydroxy-, 2-O-β-D-glucopyranosyl-β-D-glucopyranosyl ester, (3β,4β)- (ACI)	C60H100O28	1268.6372	Ethyl Ether to acid	-C2H6 + O	14.052	1
Dammar-24-en-21-oic acid, 3-[(O-6-deoxy-α-L-mannopyranosyl-(1→2)-O-[6-deoxy-α-L-mannopyranosyl-(1→3)]-β-D-glucopyranosyl)oxy]-20,23-dihydroxy-, 2-O-β-D-glucopyranosyl-β-D-glucopyranosyl ester, (3β,4β)- (ACI)	C60H100O28	1268.6372	Thioureas to Ureas	-S+ O	15.9772	1
Dammar-24-en-21-oic acid, 3-[(O-6-deoxy-α-L-mannopyranosyl-(1→2)-O-[6-deoxy-α-L-mannopyranosyl-(1→3)]-β-D-glucopyranosyl)oxy]-20,23-dihydroxy-, 2-O-β-D-glucopyranosyl-β-D-glucopyranosyl ester, (3β,4β)- (ACI)	C60H100O28	1268.6372	Sulfoxide to Thioether	-O	15.9949	1
Dammar-24-en-21-oic acid, 3-[(O-6-deoxy-α-L-mannopyranosyl-(1→2)-O-[6-deoxy-α-L-mannopyranosyl-(1→3)]-β-D-glucopyranosyl)oxy]-20,23-dihydroxy-, 2-O-β-D-glucopyranosyl-β-D-glucopyranosyl ester, (3β,4β)- (ACI)	C60H100O28	1268.6372	Oxidative Dechlorination	-Cl + OH	17.9661	1
Dammar-24-en-21-oic acid, 3-[(O-6-deoxy-α-L-mannopyranosyl-(1→2)-O-[6-deoxy-α-L-mannopyranosyl-(1→3)]-β-D-glucopyranosyl)oxy]-20,23-dihydroxy-, 2-O-β-D-glucopyranosyl-β-D-glucopyranosyl ester, (3β,4β)- (ACI)	C60H100O28	1268.6372	Reductive Deflurination	-F + H	17.9906	1
Dammar-24-en-21-oic acid, 3-[(O-6-deoxy-α-L-mannopyranosyl-(1→2)-O-[6-deoxy-α-L-mannopyranosyl-(1→3)]-β-D-glucopyranosyl)oxy]-20,23-dihydroxy-, 2-O-β-D-glucopyranosyl-β-D-glucopyranosyl ester, (3β,4β)- (ACI)	C60H100O28	1268.6372	Alcohols dehydration	-H2O	18.0106	1
Dammar-24-en-21-oic acid, 3-[(O-6-deoxy-α-L-mannopyranosyl-(1→2)-O-[6-deoxy-α-L-mannopyranosyl-(1→3)]-β-D-glucopyranosyl)oxy]-20,23-dihydroxy-, 2-O-β-D-glucopyranosyl-β-D-glucopyranosyl ester, (3β,4β)- (ACI)	C60H100O28	1268.6372	Defluorination	-F	18.9984	1
Dammar-24-en-21-oic acid, 3-[(O-6-deoxy-α-L-mannopyranosyl-(1→2)-O-[6-deoxy-α-L-mannopyranosyl-(1→3)]-β-D-glucopyranosyl)oxy]-20,23-dihydroxy-, 2-O-β-D-glucopyranosyl-β-D-glucopyranosyl ester, (3β,4β)- (ACI)	C60H100O28	1268.6372	Isopropyl to alcohol	-C3H6 + O	26.052	1
Dammar-24-en-21-oic acid, 3-[(O-6-deoxy-α-L-mannopyranosyl-(1→2)-O-[6-deoxy-α-L-mannopyranosyl-(1→3)]-β-D-glucopyranosyl)oxy]-20,23-dihydroxy-, 2-O-β-D-glucopyranosyl-β-D-glucopyranosyl ester, (3β,4β)- (ACI)	C60H100O28	1268.6372	Decarbonylation	-CO	27.9943	1
Dammar-24-en-21-oic acid, 3-[(O-6-deoxy-α-L-mannopyranosyl-(1→2)-O-[6-deoxy-α-L-mannopyranosyl-(1→3)]-β-D-glucopyranosyl)oxy]-20,23-dihydroxy-, 2-O-β-D-glucopyranosyl-β-D-glucopyranosyl ester, (3β,4β)- (ACI)	C60H100O28	1268.6372	Deethylation	-C2H4	28.0313	1
Dammar-24-en-21-oic acid, 3-[(O-6-deoxy-α-L-mannopyranosyl-(1→2)-O-[6-deoxy-α-L-mannopyranosyl-(1→3)]-β-D-glucopyranosyl)oxy]-20,23-dihydroxy-, 2-O-β-D-glucopyranosyl-β-D-glucopyranosyl ester, (3β,4β)- (ACI)	C60H100O28	1268.6372	Propyl ether to acid	-C3H8 + O	28.0677	1
Dammar-24-en-21-oic acid, 3-[(O-6-deoxy-α-L-mannopyranosyl-(1→2)-O-[6-deoxy-α-L-mannopyranosyl-(1→3)]-β-D-glucopyranosyl)oxy]-20,23-dihydroxy-, 2-O-β-D-glucopyranosyl-β-D-glucopyranosyl ester, (3β,4β)- (ACI)	C60H100O28	1268.6372	Nitro reduction	-O2 + H2	29.9742	1
Dammar-24-en-21-oic acid, 3-[(O-6-deoxy-α-L-mannopyranosyl-(1→2)-O-[6-deoxy-α-L-mannopyranosyl-(1→3)]-β-D-glucopyranosyl)oxy]-20,23-dihydroxy-, 2-O-β-D-glucopyranosyl-β-D-glucopyranosyl ester, (3β,4β)- (ACI)	C60H100O28	1268.6372	Hydroxymethylene loss	-CH2O	30.0106	1
Dammar-24-en-21-oic acid, 3-[(O-6-deoxy-α-L-mannopyranosyl-(1→2)-O-[6-deoxy-α-L-mannopyranosyl-(1→3)]-β-D-glucopyranosyl)oxy]-20,23-dihydroxy-, 2-O-β-D-glucopyranosyl-β-D-glucopyranosyl ester, (3β,4β)- (ACI)	C60H100O28	1268.6372	Reductive Dechlorination	-Cl + H	33.961	1
Dammar-24-en-21-oic acid, 3-[(O-6-deoxy-α-L-mannopyranosyl-(1→2)-O-[6-deoxy-α-L-mannopyranosyl-(1→3)]-β-D-glucopyranosyl)oxy]-20,23-dihydroxy-, 2-O-β-D-glucopyranosyl-β-D-glucopyranosyl ester, (3β,4β)- (ACI)	C60H100O28	1268.6372	Dechlorination	-Cl	34.9689	1
Dammar-24-en-21-oic acid, 3-[(O-6-deoxy-α-L-mannopyranosyl-(1→2)-O-[6-deoxy-α-L-mannopyranosyl-(1→3)]-β-D-glucopyranosyl)oxy]-20,23-dihydroxy-, 2-O-β-D-glucopyranosyl-β-D-glucopyranosyl ester, (3β,4β)- (ACI)	C60H100O28	1268.6372	2 Reductive Defluorination	-F2 + H2	35.9811	1
Dammar-24-en-21-oic acid, 3-[(O-6-deoxy-α-L-mannopyranosyl-(1→2)-O-[6-deoxy-α-L-mannopyranosyl-(1→3)]-β-D-glucopyranosyl)oxy]-20,23-dihydroxy-, 2-O-β-D-glucopyranosyl-β-D-glucopyranosyl ester, (3β,4β)- (ACI)	C60H100O28	1268.6372	2 Defluorination	-F2	37.9968	1
Dammar-24-en-21-oic acid, 3-[(O-6-deoxy-α-L-mannopyranosyl-(1→2)-O-[6-deoxy-α-L-mannopyranosyl-(1→3)]-β-D-glucopyranosyl)oxy]-20,23-dihydroxy-, 2-O-β-D-glucopyranosyl-β-D-glucopyranosyl ester, (3β,4β)- (ACI)	C60H100O28	1268.6372	Tert-butyl to alcohol1	-C4H8 + O	40.0677	1
Dammar-24-en-21-oic acid, 3-[(O-6-deoxy-α-L-mannopyranosyl-(1→2)-O-[6-deoxy-α-L-mannopyranosyl-(1→3)]-β-D-glucopyranosyl)oxy]-20,23-dihydroxy-, 2-O-β-D-glucopyranosyl-β-D-glucopyranosyl ester, (3β,4β)- (ACI)	C60H100O28	1268.6372	Isopropyl dealkylation	-C3H6	42.047	1
Dammar-24-en-21-oic acid, 3-[(O-6-deoxy-α-L-mannopyranosyl-(1→2)-O-[6-deoxy-α-L-mannopyranosyl-(1→3)]-β-D-glucopyranosyl)oxy]-20,23-dihydroxy-, 2-O-β-D-glucopyranosyl-β-D-glucopyranosyl ester, (3β,4β)- (ACI)	C60H100O28	1268.6372	Hydrolysis of Nitrate Esters	-NO2 + H	44.9851	1
Dammar-24-en-21-oic acid, 3-[(O-6-deoxy-α-L-mannopyranosyl-(1→2)-O-[6-deoxy-α-L-mannopyranosyl-(1→3)]-β-D-glucopyranosyl)oxy]-20,23-dihydroxy-, 2-O-β-D-glucopyranosyl-β-D-glucopyranosyl ester, (3β,4β)- (ACI)	C60H100O28	1268.6372	Decarboxylation	-COOH	44.9977	1
Dammar-24-en-21-oic acid, 3-[(O-6-deoxy-α-L-mannopyranosyl-(1→2)-O-[6-deoxy-α-L-mannopyranosyl-(1→3)]-β-D-glucopyranosyl)oxy]-20,23-dihydroxy-, 2-O-β-D-glucopyranosyl-β-D-glucopyranosyl ester, (3β,4β)- (ACI)	C60H100O28	1268.6372	Tert-butyl to dealkylation	-C4H8	56.0626	1
Dammar-24-en-21-oic acid, 3-[(O-6-deoxy-α-L-mannopyranosyl-(1→2)-O-[6-deoxy-α-L-mannopyranosyl-(1→3)]-β-D-glucopyranosyl)oxy]-20,23-dihydroxy-, 2-O-β-D-glucopyranosyl-β-D-glucopyranosyl ester, (3β,4β)- (ACI)	C60H100O28	1268.6372	Oxidative debromination	-Br + OH	61.9156	1
Dammar-24-en-21-oic acid, 3-[(O-6-deoxy-α-L-mannopyranosyl-(1→2)-O-[6-deoxy-α-L-mannopyranosyl-(1→3)]-β-D-glucopyranosyl)oxy]-20,23-dihydroxy-, 2-O-β-D-glucopyranosyl-β-D-glucopyranosyl ester, (3β,4β)- (ACI)	C60H100O28	1268.6372	2 Dechlorination + H	-Cl2 + H2	67.922	1
Dammar-24-en-21-oic acid, 3-[(O-6-deoxy-α-L-mannopyranosyl-(1→2)-O-[6-deoxy-α-L-mannopyranosyl-(1→3)]-β-D-glucopyranosyl)oxy]-20,23-dihydroxy-, 2-O-β-D-glucopyranosyl-β-D-glucopyranosyl ester, (3β,4β)- (ACI)	C60H100O28	1268.6372	Loss of Trifluoromethyl	-CF3 + H	67.9874	1
Dammar-24-en-21-oic acid, 3-[(O-6-deoxy-α-L-mannopyranosyl-(1→2)-O-[6-deoxy-α-L-mannopyranosyl-(1→3)]-β-D-glucopyranosyl)oxy]-20,23-dihydroxy-, 2-O-β-D-glucopyranosyl-β-D-glucopyranosyl ester, (3β,4β)- (ACI)	C60H100O28	1268.6372	2 Dechlorination	-Cl2	69.9377	1
Dammar-24-en-21-oic acid, 3-[(O-6-deoxy-α-L-mannopyranosyl-(1→2)-O-[6-deoxy-α-L-mannopyranosyl-(1→3)]-β-D-glucopyranosyl)oxy]-20,23-dihydroxy-, 2-O-β-D-glucopyranosyl-β-D-glucopyranosyl ester, (3β,4β)- (ACI)	C60H100O28	1268.6372	Debromination + H	-Br + H	77.9105	1
Dammar-24-en-21-oic acid, 3-[(O-6-deoxy-α-L-mannopyranosyl-(1→2)-O-[6-deoxy-α-L-mannopyranosyl-(1→3)]-β-D-glucopyranosyl)oxy]-20,23-dihydroxy-, 2-O-β-D-glucopyranosyl-β-D-glucopyranosyl ester, (3β,4β)- (ACI)	C60H100O28	1268.6372	Debromination	-Br	78.9183	1
Dammar-24-en-21-oic acid, 3-[(O-6-deoxy-α-L-mannopyranosyl-(1→2)-O-[6-deoxy-α-L-mannopyranosyl-(1→3)]-β-D-glucopyranosyl)oxy]-20,23-dihydroxy-, 2-O-β-D-glucopyranosyl-β-D-glucopyranosyl ester, (3β,4β)- (ACI)	C60H100O28	1268.6372	Debenzylation	-C7H6	90.047	1
Dammar-24-en-21-oic acid, 3-[(O-6-deoxy-α-L-mannopyranosyl-(1→2)-O-[6-deoxy-α-L-mannopyranosyl-(1→3)]-β-D-glucopyranosyl)oxy]-20,23-dihydroxy-, 2-O-β-D-glucopyranosyl-β-D-glucopyranosyl ester, (3β,4β)- (ACI)	C60H100O28	1268.6372	2 Debromination + H	-Br2 + H2	155.821	1
Dammar-24-en-21-oic acid, 3-[(O-6-deoxy-α-L-mannopyranosyl-(1→2)-O-[6-deoxy-α-L-mannopyranosyl-(1→3)]-β-D-glucopyranosyl)oxy]-20,23-dihydroxy-, 2-O-β-D-glucopyranosyl-β-D-glucopyranosyl ester, (3β,4β)- (ACI)	C60H100O28	1268.6372	2 Debromination	-Br2	157.837	1
Dammar-24-en-21-oic acid, 3-[(O-6-deoxy-α-L-mannopyranosyl-(1→2)-O-[β-D-glucopyranosyl-(1→3)]-β-D-glucopyranosyl)oxy]-20-hydroxy-, 2-O-β-D-glucopyranosyl-β-D-glucopyranosyl ester, (3β)- (ACI)	C60H100O28	1268.6372	Oxidative Deamination to alcohol	-NH+O	0.984	1
Dammar-24-en-21-oic acid, 3-[(O-6-deoxy-α-L-mannopyranosyl-(1→2)-O-[β-D-glucopyranosyl-(1→3)]-β-D-glucopyranosyl)oxy]-20-hydroxy-, 2-O-β-D-glucopyranosyl-β-D-glucopyranosyl ester, (3β)- (ACI)	C60H100O28	1268.6372	Isopropyl to acid	-C2H6+O2	1.9429	1
Dammar-24-en-21-oic acid, 3-[(O-6-deoxy-α-L-mannopyranosyl-(1→2)-O-[β-D-glucopyranosyl-(1→3)]-β-D-glucopyranosyl)oxy]-20-hydroxy-, 2-O-β-D-glucopyranosyl-β-D-glucopyranosyl ester, (3β)- (ACI)	C60H100O28	1268.6372	Demethylation + hydroxylation	-CH2+O	1.9793	1
Dammar-24-en-21-oic acid, 3-[(O-6-deoxy-α-L-mannopyranosyl-(1→2)-O-[β-D-glucopyranosyl-(1→3)]-β-D-glucopyranosyl)oxy]-20-hydroxy-, 2-O-β-D-glucopyranosyl-β-D-glucopyranosyl ester, (3β)- (ACI)	C60H100O28	1268.6372	Reduction	+H2	2.0157	1
Dammar-24-en-21-oic acid, 3-[(O-6-deoxy-α-L-mannopyranosyl-(1→2)-O-[β-D-glucopyranosyl-(1→3)]-β-D-glucopyranosyl)oxy]-20-hydroxy-, 2-O-β-D-glucopyranosyl-β-D-glucopyranosyl ester, (3β)- (ACI)	C60H100O28	1268.6372	Hydroxylation + desaturation	+O-H2	13.9793	1
Dammar-24-en-21-oic acid, 3-[(O-6-deoxy-α-L-mannopyranosyl-(1→2)-O-[β-D-glucopyranosyl-(1→3)]-β-D-glucopyranosyl)oxy]-20-hydroxy-, 2-O-β-D-glucopyranosyl-β-D-glucopyranosyl ester, (3β)- (ACI)	C60H100O28	1268.6372	Methylation	+CH2	14.0157	2
Dammar-24-en-21-oic acid, 3-[(O-6-deoxy-α-L-mannopyranosyl-(1→2)-O-[β-D-glucopyranosyl-(1→3)]-β-D-glucopyranosyl)oxy]-20-hydroxy-, 2-O-β-D-glucopyranosyl-β-D-glucopyranosyl ester, (3β)- (ACI)	C60H100O28	1268.6372	Ethyl to carboxylic acid	-CH4+O2	15.9585	1
Dammar-24-en-21-oic acid, 3-[(O-6-deoxy-α-L-mannopyranosyl-(1→2)-O-[β-D-glucopyranosyl-(1→3)]-β-D-glucopyranosyl)oxy]-20-hydroxy-, 2-O-β-D-glucopyranosyl-β-D-glucopyranosyl ester, (3β)- (ACI)	C60H100O28	1268.6372	Hydroxylation	+O	15.9949	1
Dammar-24-en-21-oic acid, 3-[(O-6-deoxy-α-L-mannopyranosyl-(1→2)-O-[β-D-glucopyranosyl-(1→3)]-β-D-glucopyranosyl)oxy]-20-hydroxy-, 2-O-β-D-glucopyranosyl-β-D-glucopyranosyl ester, (3β)- (ACI)	C60H100O28	1268.6372	Demethylation + 2 hydroxylation	-CH2+O2	17.9742	1
Dammar-24-en-21-oic acid, 3-[(O-6-deoxy-α-L-mannopyranosyl-(1→2)-O-[β-D-glucopyranosyl-(1→3)]-β-D-glucopyranosyl)oxy]-20-hydroxy-, 2-O-β-D-glucopyranosyl-β-D-glucopyranosyl ester, (3β)- (ACI)	C60H100O28	1268.6372	Hydration	+H2O	18.0106	1
Dammar-24-en-21-oic acid, 3-[(O-6-deoxy-α-L-mannopyranosyl-(1→2)-O-[β-D-glucopyranosyl-(1→3)]-β-D-glucopyranosyl)oxy]-20-hydroxy-, 2-O-β-D-glucopyranosyl-β-D-glucopyranosyl ester, (3β)- (ACI)	C60H100O28	1268.6372	Quinone formation	-H2+O2	29.9742	1
Dammar-24-en-21-oic acid, 3-[(O-6-deoxy-α-L-mannopyranosyl-(1→2)-O-[β-D-glucopyranosyl-(1→3)]-β-D-glucopyranosyl)oxy]-20-hydroxy-, 2-O-β-D-glucopyranosyl-β-D-glucopyranosyl ester, (3β)- (ACI)	C60H100O28	1268.6372	Hydroxylation + methylation	+O+CH2	30.0106	2
Dammar-24-en-21-oic acid, 3-[(O-6-deoxy-α-L-mannopyranosyl-(1→2)-O-[β-D-glucopyranosyl-(1→3)]-β-D-glucopyranosyl)oxy]-20-hydroxy-, 2-O-β-D-glucopyranosyl-β-D-glucopyranosyl ester, (3β)- (ACI)	C60H100O28	1268.6372	2 Hydroxylation	+O2	31.9898	1
Dammar-24-en-21-oic acid, 3-[(O-6-deoxy-α-L-mannopyranosyl-(1→2)-O-[β-D-glucopyranosyl-(1→3)]-β-D-glucopyranosyl)oxy]-20-hydroxy-, 2-O-β-D-glucopyranosyl-β-D-glucopyranosyl ester, (3β)- (ACI)	C60H100O28	1268.6372	Alkenes to dihydrodiol	+H2O2	34.0055	1
Dammar-24-en-21-oic acid, 3-[(O-6-deoxy-α-L-mannopyranosyl-(1→2)-O-[β-D-glucopyranosyl-(1→3)]-β-D-glucopyranosyl)oxy]-20-hydroxy-, 2-O-β-D-glucopyranosyl-β-D-glucopyranosyl ester, (3β)- (ACI)	C60H100O28	1268.6372	Acelylation	+C2H2O	42.0106	2
Dammar-24-en-21-oic acid, 3-[(O-6-deoxy-α-L-mannopyranosyl-(1→2)-O-[β-D-glucopyranosyl-(1→3)]-β-D-glucopyranosyl)oxy]-20-hydroxy-, 2-O-β-D-glucopyranosyl-β-D-glucopyranosyl ester, (3β)- (ACI)	C60H100O28	1268.6372	3 Hydroxylation	+O3	47.9847	1
Dammar-24-en-21-oic acid, 3-[(O-6-deoxy-α-L-mannopyranosyl-(1→2)-O-[β-D-glucopyranosyl-(1→3)]-β-D-glucopyranosyl)oxy]-20-hydroxy-, 2-O-β-D-glucopyranosyl-β-D-glucopyranosyl ester, (3β)- (ACI)	C60H100O28	1268.6372	Glycine conjugation	+C2H3NO	57.0215	2
Dammar-24-en-21-oic acid, 3-[(O-6-deoxy-α-L-mannopyranosyl-(1→2)-O-[β-D-glucopyranosyl-(1→3)]-β-D-glucopyranosyl)oxy]-20-hydroxy-, 2-O-β-D-glucopyranosyl-β-D-glucopyranosyl ester, (3β)- (ACI)	C60H100O28	1268.6372	Sulfate conjugation	+SO3	79.9568	2
Dammar-24-en-21-oic acid, 3-[(O-6-deoxy-α-L-mannopyranosyl-(1→2)-O-[β-D-glucopyranosyl-(1→3)]-β-D-glucopyranosyl)oxy]-20-hydroxy-, 2-O-β-D-glucopyranosyl-β-D-glucopyranosyl ester, (3β)- (ACI)	C60H100O28	1268.6372	Hydroxylation + sulfation	+SO4	95.9517	2
Dammar-24-en-21-oic acid, 3-[(O-6-deoxy-α-L-mannopyranosyl-(1→2)-O-[β-D-glucopyranosyl-(1→3)]-β-D-glucopyranosyl)oxy]-20-hydroxy-, 2-O-β-D-glucopyranosyl-β-D-glucopyranosyl ester, (3β)- (ACI)	C60H100O28	1268.6372	Cysteine conjugation	+C3H5NOS	103.009	2
Dammar-24-en-21-oic acid, 3-[(O-6-deoxy-α-L-mannopyranosyl-(1→2)-O-[β-D-glucopyranosyl-(1→3)]-β-D-glucopyranosyl)oxy]-20-hydroxy-, 2-O-β-D-glucopyranosyl-β-D-glucopyranosyl ester, (3β)- (ACI)	C60H100O28	1268.6372	Taurine conjugation	+C2H5NO2S	107.004	2
Dammar-24-en-21-oic acid, 3-[(O-6-deoxy-α-L-mannopyranosyl-(1→2)-O-[β-D-glucopyranosyl-(1→3)]-β-D-glucopyranosyl)oxy]-20-hydroxy-, 2-O-β-D-glucopyranosyl-β-D-glucopyranosyl ester, (3β)- (ACI)	C60H100O28	1268.6372	S-Cysteine conjugation	+C3H5NO2S	119.004	2
Dammar-24-en-21-oic acid, 3-[(O-6-deoxy-α-L-mannopyranosyl-(1→2)-O-[β-D-glucopyranosyl-(1→3)]-β-D-glucopyranosyl)oxy]-20-hydroxy-, 2-O-β-D-glucopyranosyl-β-D-glucopyranosyl ester, (3β)- (ACI)	C60H100O28	1268.6372	Decarboxylation + glucuronidation	+C5H8O5	148.037	2
Dammar-24-en-21-oic acid, 3-[(O-6-deoxy-α-L-mannopyranosyl-(1→2)-O-[β-D-glucopyranosyl-(1→3)]-β-D-glucopyranosyl)oxy]-20-hydroxy-, 2-O-β-D-glucopyranosyl-β-D-glucopyranosyl ester, (3β)- (ACI)	C60H100O28	1268.6372	N-acetylcysteine conjugation	+C5H7NO3S	161.015	2
Dammar-24-en-21-oic acid, 3-[(O-6-deoxy-α-L-mannopyranosyl-(1→2)-O-[β-D-glucopyranosyl-(1→3)]-β-D-glucopyranosyl)oxy]-20-hydroxy-, 2-O-β-D-glucopyranosyl-β-D-glucopyranosyl ester, (3β)- (ACI)	C60H100O28	1268.6372	Glucuronide conjugation	+C6H8O6	176.032	2
Dammar-24-en-21-oic acid, 3-[(O-6-deoxy-α-L-mannopyranosyl-(1→2)-O-[β-D-glucopyranosyl-(1→3)]-β-D-glucopyranosyl)oxy]-20-hydroxy-, 2-O-β-D-glucopyranosyl-β-D-glucopyranosyl ester, (3β)- (ACI)	C60H100O28	1268.6372	2 O-sulfate conjugation	+S2O8	191.904	2
Dammar-24-en-21-oic acid, 3-[(O-6-deoxy-α-L-mannopyranosyl-(1→2)-O-[β-D-glucopyranosyl-(1→3)]-β-D-glucopyranosyl)oxy]-20-hydroxy-, 2-O-β-D-glucopyranosyl-β-D-glucopyranosyl ester, (3β)- (ACI)	C60H100O28	1268.6372	Hydroxylation + glucuronide conjugation	+C6H8O7	192.027	2
Dammar-24-en-21-oic acid, 3-[(O-6-deoxy-α-L-mannopyranosyl-(1→2)-O-[β-D-glucopyranosyl-(1→3)]-β-D-glucopyranosyl)oxy]-20-hydroxy-, 2-O-β-D-glucopyranosyl-β-D-glucopyranosyl ester, (3β)- (ACI)	C60H100O28	1268.6372	Glutathione conjugation	+C10H15N3O5S	289.073	2
Dammar-24-en-21-oic acid, 3-[(O-6-deoxy-α-L-mannopyranosyl-(1→2)-O-[β-D-glucopyranosyl-(1→3)]-β-D-glucopyranosyl)oxy]-20-hydroxy-, 2-O-β-D-glucopyranosyl-β-D-glucopyranosyl ester, (3β)- (ACI)	C60H100O28	1268.6372	Desaturation + S-Glutathione conjugation	+C10H13N3O6S	303.053	2
Dammar-24-en-21-oic acid, 3-[(O-6-deoxy-α-L-mannopyranosyl-(1→2)-O-[β-D-glucopyranosyl-(1→3)]-β-D-glucopyranosyl)oxy]-20-hydroxy-, 2-O-β-D-glucopyranosyl-β-D-glucopyranosyl ester, (3β)- (ACI)	C60H100O28	1268.6372	S-Glutathione conjugation	+C10H15N3O6S	305.068	2
Dammar-24-en-21-oic acid, 3-[(O-6-deoxy-α-L-mannopyranosyl-(1→2)-O-[β-D-glucopyranosyl-(1→3)]-β-D-glucopyranosyl)oxy]-20-hydroxy-, 2-O-β-D-glucopyranosyl-β-D-glucopyranosyl ester, (3β)- (ACI)	C60H100O28	1268.6372	OH + S-Glutathione conjugation	+C10H15N3O7S	321.063	2
Dammar-24-en-21-oic acid, 3-[(O-6-deoxy-α-L-mannopyranosyl-(1→2)-O-[β-D-glucopyranosyl-(1→3)]-β-D-glucopyranosyl)oxy]-20-hydroxy-, 2-O-β-D-glucopyranosyl-β-D-glucopyranosyl ester, (3β)- (ACI)	C60H100O28	1268.6372	2 Glucuronide conjugation	+C12H16O12	352.064	2
Dammar-24-en-21-oic acid, 3-[(O-6-deoxy-α-L-mannopyranosyl-(1→2)-O-[β-D-glucopyranosyl-(1→3)]-β-D-glucopyranosyl)oxy]-20-hydroxy-, 2-O-β-D-glucopyranosyl-β-D-glucopyranosyl ester, (3β)- (ACI)	C60H100O28	1268.6372	2-ethoxyl to acid	-CH4 + O	0.0364	1
Dammar-24-en-21-oic acid, 3-[(O-6-deoxy-α-L-mannopyranosyl-(1→2)-O-[β-D-glucopyranosyl-(1→3)]-β-D-glucopyranosyl)oxy]-20-hydroxy-, 2-O-β-D-glucopyranosyl-β-D-glucopyranosyl ester, (3β)- (ACI)	C60H100O28	1268.6372	Oxidative Deamination to ketone	-NH3 + O	1.0316	1
Dammar-24-en-21-oic acid, 3-[(O-6-deoxy-α-L-mannopyranosyl-(1→2)-O-[β-D-glucopyranosyl-(1→3)]-β-D-glucopyranosyl)oxy]-20-hydroxy-, 2-O-β-D-glucopyranosyl-β-D-glucopyranosyl ester, (3β)- (ACI)	C60H100O28	1268.6372	Oxidative Defluorination	-F + OH	1.9957	1
Dammar-24-en-21-oic acid, 3-[(O-6-deoxy-α-L-mannopyranosyl-(1→2)-O-[β-D-glucopyranosyl-(1→3)]-β-D-glucopyranosyl)oxy]-20-hydroxy-, 2-O-β-D-glucopyranosyl-β-D-glucopyranosyl ester, (3β)- (ACI)	C60H100O28	1268.6372	Desaturation	-H2	2.0157	1
Dammar-24-en-21-oic acid, 3-[(O-6-deoxy-α-L-mannopyranosyl-(1→2)-O-[β-D-glucopyranosyl-(1→3)]-β-D-glucopyranosyl)oxy]-20-hydroxy-, 2-O-β-D-glucopyranosyl-β-D-glucopyranosyl ester, (3β)- (ACI)	C60H100O28	1268.6372	Twto sequential desaturations	-H4	4.0313	1
Dammar-24-en-21-oic acid, 3-[(O-6-deoxy-α-L-mannopyranosyl-(1→2)-O-[β-D-glucopyranosyl-(1→3)]-β-D-glucopyranosyl)oxy]-20-hydroxy-, 2-O-β-D-glucopyranosyl-β-D-glucopyranosyl ester, (3β)- (ACI)	C60H100O28	1268.6372	Ethyl to alcohol	-C2H4 + O	12.0364	1
Dammar-24-en-21-oic acid, 3-[(O-6-deoxy-α-L-mannopyranosyl-(1→2)-O-[β-D-glucopyranosyl-(1→3)]-β-D-glucopyranosyl)oxy]-20-hydroxy-, 2-O-β-D-glucopyranosyl-β-D-glucopyranosyl ester, (3β)- (ACI)	C60H100O28	1268.6372	Tert-butyl to acid	-C3H8 + O2	12.0728	1
Dammar-24-en-21-oic acid, 3-[(O-6-deoxy-α-L-mannopyranosyl-(1→2)-O-[β-D-glucopyranosyl-(1→3)]-β-D-glucopyranosyl)oxy]-20-hydroxy-, 2-O-β-D-glucopyranosyl-β-D-glucopyranosyl ester, (3β)- (ACI)	C60H100O28	1268.6372	Demethylation	-CH2	14.0157	1
Dammar-24-en-21-oic acid, 3-[(O-6-deoxy-α-L-mannopyranosyl-(1→2)-O-[β-D-glucopyranosyl-(1→3)]-β-D-glucopyranosyl)oxy]-20-hydroxy-, 2-O-β-D-glucopyranosyl-β-D-glucopyranosyl ester, (3β)- (ACI)	C60H100O28	1268.6372	Ethyl Ether to acid	-C2H6 + O	14.052	1
Dammar-24-en-21-oic acid, 3-[(O-6-deoxy-α-L-mannopyranosyl-(1→2)-O-[β-D-glucopyranosyl-(1→3)]-β-D-glucopyranosyl)oxy]-20-hydroxy-, 2-O-β-D-glucopyranosyl-β-D-glucopyranosyl ester, (3β)- (ACI)	C60H100O28	1268.6372	Thioureas to Ureas	-S+ O	15.9772	1
Dammar-24-en-21-oic acid, 3-[(O-6-deoxy-α-L-mannopyranosyl-(1→2)-O-[β-D-glucopyranosyl-(1→3)]-β-D-glucopyranosyl)oxy]-20-hydroxy-, 2-O-β-D-glucopyranosyl-β-D-glucopyranosyl ester, (3β)- (ACI)	C60H100O28	1268.6372	Sulfoxide to Thioether	-O	15.9949	1
Dammar-24-en-21-oic acid, 3-[(O-6-deoxy-α-L-mannopyranosyl-(1→2)-O-[β-D-glucopyranosyl-(1→3)]-β-D-glucopyranosyl)oxy]-20-hydroxy-, 2-O-β-D-glucopyranosyl-β-D-glucopyranosyl ester, (3β)- (ACI)	C60H100O28	1268.6372	Oxidative Dechlorination	-Cl + OH	17.9661	1
Dammar-24-en-21-oic acid, 3-[(O-6-deoxy-α-L-mannopyranosyl-(1→2)-O-[β-D-glucopyranosyl-(1→3)]-β-D-glucopyranosyl)oxy]-20-hydroxy-, 2-O-β-D-glucopyranosyl-β-D-glucopyranosyl ester, (3β)- (ACI)	C60H100O28	1268.6372	Reductive Deflurination	-F + H	17.9906	1
Dammar-24-en-21-oic acid, 3-[(O-6-deoxy-α-L-mannopyranosyl-(1→2)-O-[β-D-glucopyranosyl-(1→3)]-β-D-glucopyranosyl)oxy]-20-hydroxy-, 2-O-β-D-glucopyranosyl-β-D-glucopyranosyl ester, (3β)- (ACI)	C60H100O28	1268.6372	Alcohols dehydration	-H2O	18.0106	1
Dammar-24-en-21-oic acid, 3-[(O-6-deoxy-α-L-mannopyranosyl-(1→2)-O-[β-D-glucopyranosyl-(1→3)]-β-D-glucopyranosyl)oxy]-20-hydroxy-, 2-O-β-D-glucopyranosyl-β-D-glucopyranosyl ester, (3β)- (ACI)	C60H100O28	1268.6372	Defluorination	-F	18.9984	1
Dammar-24-en-21-oic acid, 3-[(O-6-deoxy-α-L-mannopyranosyl-(1→2)-O-[β-D-glucopyranosyl-(1→3)]-β-D-glucopyranosyl)oxy]-20-hydroxy-, 2-O-β-D-glucopyranosyl-β-D-glucopyranosyl ester, (3β)- (ACI)	C60H100O28	1268.6372	Isopropyl to alcohol	-C3H6 + O	26.052	1
Dammar-24-en-21-oic acid, 3-[(O-6-deoxy-α-L-mannopyranosyl-(1→2)-O-[β-D-glucopyranosyl-(1→3)]-β-D-glucopyranosyl)oxy]-20-hydroxy-, 2-O-β-D-glucopyranosyl-β-D-glucopyranosyl ester, (3β)- (ACI)	C60H100O28	1268.6372	Decarbonylation	-CO	27.9943	1
Dammar-24-en-21-oic acid, 3-[(O-6-deoxy-α-L-mannopyranosyl-(1→2)-O-[β-D-glucopyranosyl-(1→3)]-β-D-glucopyranosyl)oxy]-20-hydroxy-, 2-O-β-D-glucopyranosyl-β-D-glucopyranosyl ester, (3β)- (ACI)	C60H100O28	1268.6372	Deethylation	-C2H4	28.0313	1
Dammar-24-en-21-oic acid, 3-[(O-6-deoxy-α-L-mannopyranosyl-(1→2)-O-[β-D-glucopyranosyl-(1→3)]-β-D-glucopyranosyl)oxy]-20-hydroxy-, 2-O-β-D-glucopyranosyl-β-D-glucopyranosyl ester, (3β)- (ACI)	C60H100O28	1268.6372	Propyl ether to acid	-C3H8 + O	28.0677	1
Dammar-24-en-21-oic acid, 3-[(O-6-deoxy-α-L-mannopyranosyl-(1→2)-O-[β-D-glucopyranosyl-(1→3)]-β-D-glucopyranosyl)oxy]-20-hydroxy-, 2-O-β-D-glucopyranosyl-β-D-glucopyranosyl ester, (3β)- (ACI)	C60H100O28	1268.6372	Nitro reduction	-O2 + H2	29.9742	1
Dammar-24-en-21-oic acid, 3-[(O-6-deoxy-α-L-mannopyranosyl-(1→2)-O-[β-D-glucopyranosyl-(1→3)]-β-D-glucopyranosyl)oxy]-20-hydroxy-, 2-O-β-D-glucopyranosyl-β-D-glucopyranosyl ester, (3β)- (ACI)	C60H100O28	1268.6372	Hydroxymethylene loss	-CH2O	30.0106	1
Dammar-24-en-21-oic acid, 3-[(O-6-deoxy-α-L-mannopyranosyl-(1→2)-O-[β-D-glucopyranosyl-(1→3)]-β-D-glucopyranosyl)oxy]-20-hydroxy-, 2-O-β-D-glucopyranosyl-β-D-glucopyranosyl ester, (3β)- (ACI)	C60H100O28	1268.6372	Reductive Dechlorination	-Cl + H	33.961	1
Dammar-24-en-21-oic acid, 3-[(O-6-deoxy-α-L-mannopyranosyl-(1→2)-O-[β-D-glucopyranosyl-(1→3)]-β-D-glucopyranosyl)oxy]-20-hydroxy-, 2-O-β-D-glucopyranosyl-β-D-glucopyranosyl ester, (3β)- (ACI)	C60H100O28	1268.6372	Dechlorination	-Cl	34.9689	1
Dammar-24-en-21-oic acid, 3-[(O-6-deoxy-α-L-mannopyranosyl-(1→2)-O-[β-D-glucopyranosyl-(1→3)]-β-D-glucopyranosyl)oxy]-20-hydroxy-, 2-O-β-D-glucopyranosyl-β-D-glucopyranosyl ester, (3β)- (ACI)	C60H100O28	1268.6372	2 Reductive Defluorination	-F2 + H2	35.9811	1
Dammar-24-en-21-oic acid, 3-[(O-6-deoxy-α-L-mannopyranosyl-(1→2)-O-[β-D-glucopyranosyl-(1→3)]-β-D-glucopyranosyl)oxy]-20-hydroxy-, 2-O-β-D-glucopyranosyl-β-D-glucopyranosyl ester, (3β)- (ACI)	C60H100O28	1268.6372	2 Defluorination	-F2	37.9968	1
Dammar-24-en-21-oic acid, 3-[(O-6-deoxy-α-L-mannopyranosyl-(1→2)-O-[β-D-glucopyranosyl-(1→3)]-β-D-glucopyranosyl)oxy]-20-hydroxy-, 2-O-β-D-glucopyranosyl-β-D-glucopyranosyl ester, (3β)- (ACI)	C60H100O28	1268.6372	Tert-butyl to alcohol1	-C4H8 + O	40.0677	1
Dammar-24-en-21-oic acid, 3-[(O-6-deoxy-α-L-mannopyranosyl-(1→2)-O-[β-D-glucopyranosyl-(1→3)]-β-D-glucopyranosyl)oxy]-20-hydroxy-, 2-O-β-D-glucopyranosyl-β-D-glucopyranosyl ester, (3β)- (ACI)	C60H100O28	1268.6372	Isopropyl dealkylation	-C3H6	42.047	1
Dammar-24-en-21-oic acid, 3-[(O-6-deoxy-α-L-mannopyranosyl-(1→2)-O-[β-D-glucopyranosyl-(1→3)]-β-D-glucopyranosyl)oxy]-20-hydroxy-, 2-O-β-D-glucopyranosyl-β-D-glucopyranosyl ester, (3β)- (ACI)	C60H100O28	1268.6372	Hydrolysis of Nitrate Esters	-NO2 + H	44.9851	1
Dammar-24-en-21-oic acid, 3-[(O-6-deoxy-α-L-mannopyranosyl-(1→2)-O-[β-D-glucopyranosyl-(1→3)]-β-D-glucopyranosyl)oxy]-20-hydroxy-, 2-O-β-D-glucopyranosyl-β-D-glucopyranosyl ester, (3β)- (ACI)	C60H100O28	1268.6372	Decarboxylation	-COOH	44.9977	1
Dammar-24-en-21-oic acid, 3-[(O-6-deoxy-α-L-mannopyranosyl-(1→2)-O-[β-D-glucopyranosyl-(1→3)]-β-D-glucopyranosyl)oxy]-20-hydroxy-, 2-O-β-D-glucopyranosyl-β-D-glucopyranosyl ester, (3β)- (ACI)	C60H100O28	1268.6372	Tert-butyl to dealkylation	-C4H8	56.0626	1
Dammar-24-en-21-oic acid, 3-[(O-6-deoxy-α-L-mannopyranosyl-(1→2)-O-[β-D-glucopyranosyl-(1→3)]-β-D-glucopyranosyl)oxy]-20-hydroxy-, 2-O-β-D-glucopyranosyl-β-D-glucopyranosyl ester, (3β)- (ACI)	C60H100O28	1268.6372	Oxidative debromination	-Br + OH	61.9156	1
Dammar-24-en-21-oic acid, 3-[(O-6-deoxy-α-L-mannopyranosyl-(1→2)-O-[β-D-glucopyranosyl-(1→3)]-β-D-glucopyranosyl)oxy]-20-hydroxy-, 2-O-β-D-glucopyranosyl-β-D-glucopyranosyl ester, (3β)- (ACI)	C60H100O28	1268.6372	2 Dechlorination + H	-Cl2 + H2	67.922	1
Dammar-24-en-21-oic acid, 3-[(O-6-deoxy-α-L-mannopyranosyl-(1→2)-O-[β-D-glucopyranosyl-(1→3)]-β-D-glucopyranosyl)oxy]-20-hydroxy-, 2-O-β-D-glucopyranosyl-β-D-glucopyranosyl ester, (3β)- (ACI)	C60H100O28	1268.6372	Loss of Trifluoromethyl	-CF3 + H	67.9874	1
Dammar-24-en-21-oic acid, 3-[(O-6-deoxy-α-L-mannopyranosyl-(1→2)-O-[β-D-glucopyranosyl-(1→3)]-β-D-glucopyranosyl)oxy]-20-hydroxy-, 2-O-β-D-glucopyranosyl-β-D-glucopyranosyl ester, (3β)- (ACI)	C60H100O28	1268.6372	2 Dechlorination	-Cl2	69.9377	1
Dammar-24-en-21-oic acid, 3-[(O-6-deoxy-α-L-mannopyranosyl-(1→2)-O-[β-D-glucopyranosyl-(1→3)]-β-D-glucopyranosyl)oxy]-20-hydroxy-, 2-O-β-D-glucopyranosyl-β-D-glucopyranosyl ester, (3β)- (ACI)	C60H100O28	1268.6372	Debromination + H	-Br + H	77.9105	1
Dammar-24-en-21-oic acid, 3-[(O-6-deoxy-α-L-mannopyranosyl-(1→2)-O-[β-D-glucopyranosyl-(1→3)]-β-D-glucopyranosyl)oxy]-20-hydroxy-, 2-O-β-D-glucopyranosyl-β-D-glucopyranosyl ester, (3β)- (ACI)	C60H100O28	1268.6372	Debromination	-Br	78.9183	1
Dammar-24-en-21-oic acid, 3-[(O-6-deoxy-α-L-mannopyranosyl-(1→2)-O-[β-D-glucopyranosyl-(1→3)]-β-D-glucopyranosyl)oxy]-20-hydroxy-, 2-O-β-D-glucopyranosyl-β-D-glucopyranosyl ester, (3β)- (ACI)	C60H100O28	1268.6372	Debenzylation	-C7H6	90.047	1
Dammar-24-en-21-oic acid, 3-[(O-6-deoxy-α-L-mannopyranosyl-(1→2)-O-[β-D-glucopyranosyl-(1→3)]-β-D-glucopyranosyl)oxy]-20-hydroxy-, 2-O-β-D-glucopyranosyl-β-D-glucopyranosyl ester, (3β)- (ACI)	C60H100O28	1268.6372	2 Debromination + H	-Br2 + H2	155.821	1
Dammar-24-en-21-oic acid, 3-[(O-6-deoxy-α-L-mannopyranosyl-(1→2)-O-[β-D-glucopyranosyl-(1→3)]-β-D-glucopyranosyl)oxy]-20-hydroxy-, 2-O-β-D-glucopyranosyl-β-D-glucopyranosyl ester, (3β)- (ACI)	C60H100O28	1268.6372	2 Debromination	-Br2	157.837	1
Dammar-24-en-21-oic acid, 3-[(O-β-D-glucopyranosyl-(1→6)-O-β-D-glucopyranosyl-(1→3)-O-[6-deoxy-α-L-mannopyranosyl-(1→2)]-β-D-glucopyranosyl)oxy]-20-hydroxy-, β-D-glucopyranosyl ester, (3β)- (ACI)	C60H100O28	1268.6372	Oxidative Deamination to alcohol	-NH+O	0.984	1
Dammar-24-en-21-oic acid, 3-[(O-β-D-glucopyranosyl-(1→6)-O-β-D-glucopyranosyl-(1→3)-O-[6-deoxy-α-L-mannopyranosyl-(1→2)]-β-D-glucopyranosyl)oxy]-20-hydroxy-, β-D-glucopyranosyl ester, (3β)- (ACI)	C60H100O28	1268.6372	Isopropyl to acid	-C2H6+O2	1.9429	1
Dammar-24-en-21-oic acid, 3-[(O-β-D-glucopyranosyl-(1→6)-O-β-D-glucopyranosyl-(1→3)-O-[6-deoxy-α-L-mannopyranosyl-(1→2)]-β-D-glucopyranosyl)oxy]-20-hydroxy-, β-D-glucopyranosyl ester, (3β)- (ACI)	C60H100O28	1268.6372	Demethylation + hydroxylation	-CH2+O	1.9793	1
Dammar-24-en-21-oic acid, 3-[(O-β-D-glucopyranosyl-(1→6)-O-β-D-glucopyranosyl-(1→3)-O-[6-deoxy-α-L-mannopyranosyl-(1→2)]-β-D-glucopyranosyl)oxy]-20-hydroxy-, β-D-glucopyranosyl ester, (3β)- (ACI)	C60H100O28	1268.6372	Reduction	+H2	2.0157	1
Dammar-24-en-21-oic acid, 3-[(O-β-D-glucopyranosyl-(1→6)-O-β-D-glucopyranosyl-(1→3)-O-[6-deoxy-α-L-mannopyranosyl-(1→2)]-β-D-glucopyranosyl)oxy]-20-hydroxy-, β-D-glucopyranosyl ester, (3β)- (ACI)	C60H100O28	1268.6372	Hydroxylation + desaturation	+O-H2	13.9793	1
Dammar-24-en-21-oic acid, 3-[(O-β-D-glucopyranosyl-(1→6)-O-β-D-glucopyranosyl-(1→3)-O-[6-deoxy-α-L-mannopyranosyl-(1→2)]-β-D-glucopyranosyl)oxy]-20-hydroxy-, β-D-glucopyranosyl ester, (3β)- (ACI)	C60H100O28	1268.6372	Methylation	+CH2	14.0157	2
Dammar-24-en-21-oic acid, 3-[(O-β-D-glucopyranosyl-(1→6)-O-β-D-glucopyranosyl-(1→3)-O-[6-deoxy-α-L-mannopyranosyl-(1→2)]-β-D-glucopyranosyl)oxy]-20-hydroxy-, β-D-glucopyranosyl ester, (3β)- (ACI)	C60H100O28	1268.6372	Ethyl to carboxylic acid	-CH4+O2	15.9585	1
Dammar-24-en-21-oic acid, 3-[(O-β-D-glucopyranosyl-(1→6)-O-β-D-glucopyranosyl-(1→3)-O-[6-deoxy-α-L-mannopyranosyl-(1→2)]-β-D-glucopyranosyl)oxy]-20-hydroxy-, β-D-glucopyranosyl ester, (3β)- (ACI)	C60H100O28	1268.6372	Hydroxylation	+O	15.9949	1
Dammar-24-en-21-oic acid, 3-[(O-β-D-glucopyranosyl-(1→6)-O-β-D-glucopyranosyl-(1→3)-O-[6-deoxy-α-L-mannopyranosyl-(1→2)]-β-D-glucopyranosyl)oxy]-20-hydroxy-, β-D-glucopyranosyl ester, (3β)- (ACI)	C60H100O28	1268.6372	Demethylation + 2 hydroxylation	-CH2+O2	17.9742	1
Dammar-24-en-21-oic acid, 3-[(O-β-D-glucopyranosyl-(1→6)-O-β-D-glucopyranosyl-(1→3)-O-[6-deoxy-α-L-mannopyranosyl-(1→2)]-β-D-glucopyranosyl)oxy]-20-hydroxy-, β-D-glucopyranosyl ester, (3β)- (ACI)	C60H100O28	1268.6372	Hydration	+H2O	18.0106	1
Dammar-24-en-21-oic acid, 3-[(O-β-D-glucopyranosyl-(1→6)-O-β-D-glucopyranosyl-(1→3)-O-[6-deoxy-α-L-mannopyranosyl-(1→2)]-β-D-glucopyranosyl)oxy]-20-hydroxy-, β-D-glucopyranosyl ester, (3β)- (ACI)	C60H100O28	1268.6372	Quinone formation	-H2+O2	29.9742	1
Dammar-24-en-21-oic acid, 3-[(O-β-D-glucopyranosyl-(1→6)-O-β-D-glucopyranosyl-(1→3)-O-[6-deoxy-α-L-mannopyranosyl-(1→2)]-β-D-glucopyranosyl)oxy]-20-hydroxy-, β-D-glucopyranosyl ester, (3β)- (ACI)	C60H100O28	1268.6372	Hydroxylation + methylation	+O+CH2	30.0106	2
Dammar-24-en-21-oic acid, 3-[(O-β-D-glucopyranosyl-(1→6)-O-β-D-glucopyranosyl-(1→3)-O-[6-deoxy-α-L-mannopyranosyl-(1→2)]-β-D-glucopyranosyl)oxy]-20-hydroxy-, β-D-glucopyranosyl ester, (3β)- (ACI)	C60H100O28	1268.6372	2 Hydroxylation	+O2	31.9898	1
Dammar-24-en-21-oic acid, 3-[(O-β-D-glucopyranosyl-(1→6)-O-β-D-glucopyranosyl-(1→3)-O-[6-deoxy-α-L-mannopyranosyl-(1→2)]-β-D-glucopyranosyl)oxy]-20-hydroxy-, β-D-glucopyranosyl ester, (3β)- (ACI)	C60H100O28	1268.6372	Alkenes to dihydrodiol	+H2O2	34.0055	1
Dammar-24-en-21-oic acid, 3-[(O-β-D-glucopyranosyl-(1→6)-O-β-D-glucopyranosyl-(1→3)-O-[6-deoxy-α-L-mannopyranosyl-(1→2)]-β-D-glucopyranosyl)oxy]-20-hydroxy-, β-D-glucopyranosyl ester, (3β)- (ACI)	C60H100O28	1268.6372	Acelylation	+C2H2O	42.0106	2
Dammar-24-en-21-oic acid, 3-[(O-β-D-glucopyranosyl-(1→6)-O-β-D-glucopyranosyl-(1→3)-O-[6-deoxy-α-L-mannopyranosyl-(1→2)]-β-D-glucopyranosyl)oxy]-20-hydroxy-, β-D-glucopyranosyl ester, (3β)- (ACI)	C60H100O28	1268.6372	3 Hydroxylation	+O3	47.9847	1
Dammar-24-en-21-oic acid, 3-[(O-β-D-glucopyranosyl-(1→6)-O-β-D-glucopyranosyl-(1→3)-O-[6-deoxy-α-L-mannopyranosyl-(1→2)]-β-D-glucopyranosyl)oxy]-20-hydroxy-, β-D-glucopyranosyl ester, (3β)- (ACI)	C60H100O28	1268.6372	Glycine conjugation	+C2H3NO	57.0215	2
Dammar-24-en-21-oic acid, 3-[(O-β-D-glucopyranosyl-(1→6)-O-β-D-glucopyranosyl-(1→3)-O-[6-deoxy-α-L-mannopyranosyl-(1→2)]-β-D-glucopyranosyl)oxy]-20-hydroxy-, β-D-glucopyranosyl ester, (3β)- (ACI)	C60H100O28	1268.6372	Sulfate conjugation	+SO3	79.9568	2
Dammar-24-en-21-oic acid, 3-[(O-β-D-glucopyranosyl-(1→6)-O-β-D-glucopyranosyl-(1→3)-O-[6-deoxy-α-L-mannopyranosyl-(1→2)]-β-D-glucopyranosyl)oxy]-20-hydroxy-, β-D-glucopyranosyl ester, (3β)- (ACI)	C60H100O28	1268.6372	Hydroxylation + sulfation	+SO4	95.9517	2
Dammar-24-en-21-oic acid, 3-[(O-β-D-glucopyranosyl-(1→6)-O-β-D-glucopyranosyl-(1→3)-O-[6-deoxy-α-L-mannopyranosyl-(1→2)]-β-D-glucopyranosyl)oxy]-20-hydroxy-, β-D-glucopyranosyl ester, (3β)- (ACI)	C60H100O28	1268.6372	Cysteine conjugation	+C3H5NOS	103.009	2
Dammar-24-en-21-oic acid, 3-[(O-β-D-glucopyranosyl-(1→6)-O-β-D-glucopyranosyl-(1→3)-O-[6-deoxy-α-L-mannopyranosyl-(1→2)]-β-D-glucopyranosyl)oxy]-20-hydroxy-, β-D-glucopyranosyl ester, (3β)- (ACI)	C60H100O28	1268.6372	Taurine conjugation	+C2H5NO2S	107.004	2
Dammar-24-en-21-oic acid, 3-[(O-β-D-glucopyranosyl-(1→6)-O-β-D-glucopyranosyl-(1→3)-O-[6-deoxy-α-L-mannopyranosyl-(1→2)]-β-D-glucopyranosyl)oxy]-20-hydroxy-, β-D-glucopyranosyl ester, (3β)- (ACI)	C60H100O28	1268.6372	S-Cysteine conjugation	+C3H5NO2S	119.004	2
Dammar-24-en-21-oic acid, 3-[(O-β-D-glucopyranosyl-(1→6)-O-β-D-glucopyranosyl-(1→3)-O-[6-deoxy-α-L-mannopyranosyl-(1→2)]-β-D-glucopyranosyl)oxy]-20-hydroxy-, β-D-glucopyranosyl ester, (3β)- (ACI)	C60H100O28	1268.6372	Decarboxylation + glucuronidation	+C5H8O5	148.037	2
Dammar-24-en-21-oic acid, 3-[(O-β-D-glucopyranosyl-(1→6)-O-β-D-glucopyranosyl-(1→3)-O-[6-deoxy-α-L-mannopyranosyl-(1→2)]-β-D-glucopyranosyl)oxy]-20-hydroxy-, β-D-glucopyranosyl ester, (3β)- (ACI)	C60H100O28	1268.6372	N-acetylcysteine conjugation	+C5H7NO3S	161.015	2
Dammar-24-en-21-oic acid, 3-[(O-β-D-glucopyranosyl-(1→6)-O-β-D-glucopyranosyl-(1→3)-O-[6-deoxy-α-L-mannopyranosyl-(1→2)]-β-D-glucopyranosyl)oxy]-20-hydroxy-, β-D-glucopyranosyl ester, (3β)- (ACI)	C60H100O28	1268.6372	Glucuronide conjugation	+C6H8O6	176.032	2
Dammar-24-en-21-oic acid, 3-[(O-β-D-glucopyranosyl-(1→6)-O-β-D-glucopyranosyl-(1→3)-O-[6-deoxy-α-L-mannopyranosyl-(1→2)]-β-D-glucopyranosyl)oxy]-20-hydroxy-, β-D-glucopyranosyl ester, (3β)- (ACI)	C60H100O28	1268.6372	2 O-sulfate conjugation	+S2O8	191.904	2
Dammar-24-en-21-oic acid, 3-[(O-β-D-glucopyranosyl-(1→6)-O-β-D-glucopyranosyl-(1→3)-O-[6-deoxy-α-L-mannopyranosyl-(1→2)]-β-D-glucopyranosyl)oxy]-20-hydroxy-, β-D-glucopyranosyl ester, (3β)- (ACI)	C60H100O28	1268.6372	Hydroxylation + glucuronide conjugation	+C6H8O7	192.027	2
Dammar-24-en-21-oic acid, 3-[(O-β-D-glucopyranosyl-(1→6)-O-β-D-glucopyranosyl-(1→3)-O-[6-deoxy-α-L-mannopyranosyl-(1→2)]-β-D-glucopyranosyl)oxy]-20-hydroxy-, β-D-glucopyranosyl ester, (3β)- (ACI)	C60H100O28	1268.6372	Glutathione conjugation	+C10H15N3O5S	289.073	2
Dammar-24-en-21-oic acid, 3-[(O-β-D-glucopyranosyl-(1→6)-O-β-D-glucopyranosyl-(1→3)-O-[6-deoxy-α-L-mannopyranosyl-(1→2)]-β-D-glucopyranosyl)oxy]-20-hydroxy-, β-D-glucopyranosyl ester, (3β)- (ACI)	C60H100O28	1268.6372	Desaturation + S-Glutathione conjugation	+C10H13N3O6S	303.053	2
Dammar-24-en-21-oic acid, 3-[(O-β-D-glucopyranosyl-(1→6)-O-β-D-glucopyranosyl-(1→3)-O-[6-deoxy-α-L-mannopyranosyl-(1→2)]-β-D-glucopyranosyl)oxy]-20-hydroxy-, β-D-glucopyranosyl ester, (3β)- (ACI)	C60H100O28	1268.6372	S-Glutathione conjugation	+C10H15N3O6S	305.068	2
Dammar-24-en-21-oic acid, 3-[(O-β-D-glucopyranosyl-(1→6)-O-β-D-glucopyranosyl-(1→3)-O-[6-deoxy-α-L-mannopyranosyl-(1→2)]-β-D-glucopyranosyl)oxy]-20-hydroxy-, β-D-glucopyranosyl ester, (3β)- (ACI)	C60H100O28	1268.6372	OH + S-Glutathione conjugation	+C10H15N3O7S	321.063	2
Dammar-24-en-21-oic acid, 3-[(O-β-D-glucopyranosyl-(1→6)-O-β-D-glucopyranosyl-(1→3)-O-[6-deoxy-α-L-mannopyranosyl-(1→2)]-β-D-glucopyranosyl)oxy]-20-hydroxy-, β-D-glucopyranosyl ester, (3β)- (ACI)	C60H100O28	1268.6372	2 Glucuronide conjugation	+C12H16O12	352.064	2
Dammar-24-en-21-oic acid, 3-[(O-β-D-glucopyranosyl-(1→6)-O-β-D-glucopyranosyl-(1→3)-O-[6-deoxy-α-L-mannopyranosyl-(1→2)]-β-D-glucopyranosyl)oxy]-20-hydroxy-, β-D-glucopyranosyl ester, (3β)- (ACI)	C60H100O28	1268.6372	2-ethoxyl to acid	-CH4 + O	0.0364	1
Dammar-24-en-21-oic acid, 3-[(O-β-D-glucopyranosyl-(1→6)-O-β-D-glucopyranosyl-(1→3)-O-[6-deoxy-α-L-mannopyranosyl-(1→2)]-β-D-glucopyranosyl)oxy]-20-hydroxy-, β-D-glucopyranosyl ester, (3β)- (ACI)	C60H100O28	1268.6372	Oxidative Deamination to ketone	-NH3 + O	1.0316	1
Dammar-24-en-21-oic acid, 3-[(O-β-D-glucopyranosyl-(1→6)-O-β-D-glucopyranosyl-(1→3)-O-[6-deoxy-α-L-mannopyranosyl-(1→2)]-β-D-glucopyranosyl)oxy]-20-hydroxy-, β-D-glucopyranosyl ester, (3β)- (ACI)	C60H100O28	1268.6372	Oxidative Defluorination	-F + OH	1.9957	1
Dammar-24-en-21-oic acid, 3-[(O-β-D-glucopyranosyl-(1→6)-O-β-D-glucopyranosyl-(1→3)-O-[6-deoxy-α-L-mannopyranosyl-(1→2)]-β-D-glucopyranosyl)oxy]-20-hydroxy-, β-D-glucopyranosyl ester, (3β)- (ACI)	C60H100O28	1268.6372	Desaturation	-H2	2.0157	1
Dammar-24-en-21-oic acid, 3-[(O-β-D-glucopyranosyl-(1→6)-O-β-D-glucopyranosyl-(1→3)-O-[6-deoxy-α-L-mannopyranosyl-(1→2)]-β-D-glucopyranosyl)oxy]-20-hydroxy-, β-D-glucopyranosyl ester, (3β)- (ACI)	C60H100O28	1268.6372	Twto sequential desaturations	-H4	4.0313	1
Dammar-24-en-21-oic acid, 3-[(O-β-D-glucopyranosyl-(1→6)-O-β-D-glucopyranosyl-(1→3)-O-[6-deoxy-α-L-mannopyranosyl-(1→2)]-β-D-glucopyranosyl)oxy]-20-hydroxy-, β-D-glucopyranosyl ester, (3β)- (ACI)	C60H100O28	1268.6372	Ethyl to alcohol	-C2H4 + O	12.0364	1
Dammar-24-en-21-oic acid, 3-[(O-β-D-glucopyranosyl-(1→6)-O-β-D-glucopyranosyl-(1→3)-O-[6-deoxy-α-L-mannopyranosyl-(1→2)]-β-D-glucopyranosyl)oxy]-20-hydroxy-, β-D-glucopyranosyl ester, (3β)- (ACI)	C60H100O28	1268.6372	Tert-butyl to acid	-C3H8 + O2	12.0728	1
Dammar-24-en-21-oic acid, 3-[(O-β-D-glucopyranosyl-(1→6)-O-β-D-glucopyranosyl-(1→3)-O-[6-deoxy-α-L-mannopyranosyl-(1→2)]-β-D-glucopyranosyl)oxy]-20-hydroxy-, β-D-glucopyranosyl ester, (3β)- (ACI)	C60H100O28	1268.6372	Demethylation	-CH2	14.0157	1
Dammar-24-en-21-oic acid, 3-[(O-β-D-glucopyranosyl-(1→6)-O-β-D-glucopyranosyl-(1→3)-O-[6-deoxy-α-L-mannopyranosyl-(1→2)]-β-D-glucopyranosyl)oxy]-20-hydroxy-, β-D-glucopyranosyl ester, (3β)- (ACI)	C60H100O28	1268.6372	Ethyl Ether to acid	-C2H6 + O	14.052	1
Dammar-24-en-21-oic acid, 3-[(O-β-D-glucopyranosyl-(1→6)-O-β-D-glucopyranosyl-(1→3)-O-[6-deoxy-α-L-mannopyranosyl-(1→2)]-β-D-glucopyranosyl)oxy]-20-hydroxy-, β-D-glucopyranosyl ester, (3β)- (ACI)	C60H100O28	1268.6372	Thioureas to Ureas	-S+ O	15.9772	1
Dammar-24-en-21-oic acid, 3-[(O-β-D-glucopyranosyl-(1→6)-O-β-D-glucopyranosyl-(1→3)-O-[6-deoxy-α-L-mannopyranosyl-(1→2)]-β-D-glucopyranosyl)oxy]-20-hydroxy-, β-D-glucopyranosyl ester, (3β)- (ACI)	C60H100O28	1268.6372	Sulfoxide to Thioether	-O	15.9949	1
Dammar-24-en-21-oic acid, 3-[(O-β-D-glucopyranosyl-(1→6)-O-β-D-glucopyranosyl-(1→3)-O-[6-deoxy-α-L-mannopyranosyl-(1→2)]-β-D-glucopyranosyl)oxy]-20-hydroxy-, β-D-glucopyranosyl ester, (3β)- (ACI)	C60H100O28	1268.6372	Oxidative Dechlorination	-Cl + OH	17.9661	1
Dammar-24-en-21-oic acid, 3-[(O-β-D-glucopyranosyl-(1→6)-O-β-D-glucopyranosyl-(1→3)-O-[6-deoxy-α-L-mannopyranosyl-(1→2)]-β-D-glucopyranosyl)oxy]-20-hydroxy-, β-D-glucopyranosyl ester, (3β)- (ACI)	C60H100O28	1268.6372	Reductive Deflurination	-F + H	17.9906	1
Dammar-24-en-21-oic acid, 3-[(O-β-D-glucopyranosyl-(1→6)-O-β-D-glucopyranosyl-(1→3)-O-[6-deoxy-α-L-mannopyranosyl-(1→2)]-β-D-glucopyranosyl)oxy]-20-hydroxy-, β-D-glucopyranosyl ester, (3β)- (ACI)	C60H100O28	1268.6372	Alcohols dehydration	-H2O	18.0106	1
Dammar-24-en-21-oic acid, 3-[(O-β-D-glucopyranosyl-(1→6)-O-β-D-glucopyranosyl-(1→3)-O-[6-deoxy-α-L-mannopyranosyl-(1→2)]-β-D-glucopyranosyl)oxy]-20-hydroxy-, β-D-glucopyranosyl ester, (3β)- (ACI)	C60H100O28	1268.6372	Defluorination	-F	18.9984	1
Dammar-24-en-21-oic acid, 3-[(O-β-D-glucopyranosyl-(1→6)-O-β-D-glucopyranosyl-(1→3)-O-[6-deoxy-α-L-mannopyranosyl-(1→2)]-β-D-glucopyranosyl)oxy]-20-hydroxy-, β-D-glucopyranosyl ester, (3β)- (ACI)	C60H100O28	1268.6372	Isopropyl to alcohol	-C3H6 + O	26.052	1
Dammar-24-en-21-oic acid, 3-[(O-β-D-glucopyranosyl-(1→6)-O-β-D-glucopyranosyl-(1→3)-O-[6-deoxy-α-L-mannopyranosyl-(1→2)]-β-D-glucopyranosyl)oxy]-20-hydroxy-, β-D-glucopyranosyl ester, (3β)- (ACI)	C60H100O28	1268.6372	Decarbonylation	-CO	27.9943	1
Dammar-24-en-21-oic acid, 3-[(O-β-D-glucopyranosyl-(1→6)-O-β-D-glucopyranosyl-(1→3)-O-[6-deoxy-α-L-mannopyranosyl-(1→2)]-β-D-glucopyranosyl)oxy]-20-hydroxy-, β-D-glucopyranosyl ester, (3β)- (ACI)	C60H100O28	1268.6372	Deethylation	-C2H4	28.0313	1
Dammar-24-en-21-oic acid, 3-[(O-β-D-glucopyranosyl-(1→6)-O-β-D-glucopyranosyl-(1→3)-O-[6-deoxy-α-L-mannopyranosyl-(1→2)]-β-D-glucopyranosyl)oxy]-20-hydroxy-, β-D-glucopyranosyl ester, (3β)- (ACI)	C60H100O28	1268.6372	Propyl ether to acid	-C3H8 + O	28.0677	1
Dammar-24-en-21-oic acid, 3-[(O-β-D-glucopyranosyl-(1→6)-O-β-D-glucopyranosyl-(1→3)-O-[6-deoxy-α-L-mannopyranosyl-(1→2)]-β-D-glucopyranosyl)oxy]-20-hydroxy-, β-D-glucopyranosyl ester, (3β)- (ACI)	C60H100O28	1268.6372	Nitro reduction	-O2 + H2	29.9742	1
Dammar-24-en-21-oic acid, 3-[(O-β-D-glucopyranosyl-(1→6)-O-β-D-glucopyranosyl-(1→3)-O-[6-deoxy-α-L-mannopyranosyl-(1→2)]-β-D-glucopyranosyl)oxy]-20-hydroxy-, β-D-glucopyranosyl ester, (3β)- (ACI)	C60H100O28	1268.6372	Hydroxymethylene loss	-CH2O	30.0106	1
Dammar-24-en-21-oic acid, 3-[(O-β-D-glucopyranosyl-(1→6)-O-β-D-glucopyranosyl-(1→3)-O-[6-deoxy-α-L-mannopyranosyl-(1→2)]-β-D-glucopyranosyl)oxy]-20-hydroxy-, β-D-glucopyranosyl ester, (3β)- (ACI)	C60H100O28	1268.6372	Reductive Dechlorination	-Cl + H	33.961	1
Dammar-24-en-21-oic acid, 3-[(O-β-D-glucopyranosyl-(1→6)-O-β-D-glucopyranosyl-(1→3)-O-[6-deoxy-α-L-mannopyranosyl-(1→2)]-β-D-glucopyranosyl)oxy]-20-hydroxy-, β-D-glucopyranosyl ester, (3β)- (ACI)	C60H100O28	1268.6372	Dechlorination	-Cl	34.9689	1
Dammar-24-en-21-oic acid, 3-[(O-β-D-glucopyranosyl-(1→6)-O-β-D-glucopyranosyl-(1→3)-O-[6-deoxy-α-L-mannopyranosyl-(1→2)]-β-D-glucopyranosyl)oxy]-20-hydroxy-, β-D-glucopyranosyl ester, (3β)- (ACI)	C60H100O28	1268.6372	2 Reductive Defluorination	-F2 + H2	35.9811	1
Dammar-24-en-21-oic acid, 3-[(O-β-D-glucopyranosyl-(1→6)-O-β-D-glucopyranosyl-(1→3)-O-[6-deoxy-α-L-mannopyranosyl-(1→2)]-β-D-glucopyranosyl)oxy]-20-hydroxy-, β-D-glucopyranosyl ester, (3β)- (ACI)	C60H100O28	1268.6372	2 Defluorination	-F2	37.9968	1
Dammar-24-en-21-oic acid, 3-[(O-β-D-glucopyranosyl-(1→6)-O-β-D-glucopyranosyl-(1→3)-O-[6-deoxy-α-L-mannopyranosyl-(1→2)]-β-D-glucopyranosyl)oxy]-20-hydroxy-, β-D-glucopyranosyl ester, (3β)- (ACI)	C60H100O28	1268.6372	Tert-butyl to alcohol1	-C4H8 + O	40.0677	1
Dammar-24-en-21-oic acid, 3-[(O-β-D-glucopyranosyl-(1→6)-O-β-D-glucopyranosyl-(1→3)-O-[6-deoxy-α-L-mannopyranosyl-(1→2)]-β-D-glucopyranosyl)oxy]-20-hydroxy-, β-D-glucopyranosyl ester, (3β)- (ACI)	C60H100O28	1268.6372	Isopropyl dealkylation	-C3H6	42.047	1
Dammar-24-en-21-oic acid, 3-[(O-β-D-glucopyranosyl-(1→6)-O-β-D-glucopyranosyl-(1→3)-O-[6-deoxy-α-L-mannopyranosyl-(1→2)]-β-D-glucopyranosyl)oxy]-20-hydroxy-, β-D-glucopyranosyl ester, (3β)- (ACI)	C60H100O28	1268.6372	Hydrolysis of Nitrate Esters	-NO2 + H	44.9851	1
Dammar-24-en-21-oic acid, 3-[(O-β-D-glucopyranosyl-(1→6)-O-β-D-glucopyranosyl-(1→3)-O-[6-deoxy-α-L-mannopyranosyl-(1→2)]-β-D-glucopyranosyl)oxy]-20-hydroxy-, β-D-glucopyranosyl ester, (3β)- (ACI)	C60H100O28	1268.6372	Decarboxylation	-COOH	44.9977	1
Dammar-24-en-21-oic acid, 3-[(O-β-D-glucopyranosyl-(1→6)-O-β-D-glucopyranosyl-(1→3)-O-[6-deoxy-α-L-mannopyranosyl-(1→2)]-β-D-glucopyranosyl)oxy]-20-hydroxy-, β-D-glucopyranosyl ester, (3β)- (ACI)	C60H100O28	1268.6372	Tert-butyl to dealkylation	-C4H8	56.0626	1
Dammar-24-en-21-oic acid, 3-[(O-β-D-glucopyranosyl-(1→6)-O-β-D-glucopyranosyl-(1→3)-O-[6-deoxy-α-L-mannopyranosyl-(1→2)]-β-D-glucopyranosyl)oxy]-20-hydroxy-, β-D-glucopyranosyl ester, (3β)- (ACI)	C60H100O28	1268.6372	Oxidative debromination	-Br + OH	61.9156	1
Dammar-24-en-21-oic acid, 3-[(O-β-D-glucopyranosyl-(1→6)-O-β-D-glucopyranosyl-(1→3)-O-[6-deoxy-α-L-mannopyranosyl-(1→2)]-β-D-glucopyranosyl)oxy]-20-hydroxy-, β-D-glucopyranosyl ester, (3β)- (ACI)	C60H100O28	1268.6372	2 Dechlorination + H	-Cl2 + H2	67.922	1
Dammar-24-en-21-oic acid, 3-[(O-β-D-glucopyranosyl-(1→6)-O-β-D-glucopyranosyl-(1→3)-O-[6-deoxy-α-L-mannopyranosyl-(1→2)]-β-D-glucopyranosyl)oxy]-20-hydroxy-, β-D-glucopyranosyl ester, (3β)- (ACI)	C60H100O28	1268.6372	Loss of Trifluoromethyl	-CF3 + H	67.9874	1
Dammar-24-en-21-oic acid, 3-[(O-β-D-glucopyranosyl-(1→6)-O-β-D-glucopyranosyl-(1→3)-O-[6-deoxy-α-L-mannopyranosyl-(1→2)]-β-D-glucopyranosyl)oxy]-20-hydroxy-, β-D-glucopyranosyl ester, (3β)- (ACI)	C60H100O28	1268.6372	2 Dechlorination	-Cl2	69.9377	1
Dammar-24-en-21-oic acid, 3-[(O-β-D-glucopyranosyl-(1→6)-O-β-D-glucopyranosyl-(1→3)-O-[6-deoxy-α-L-mannopyranosyl-(1→2)]-β-D-glucopyranosyl)oxy]-20-hydroxy-, β-D-glucopyranosyl ester, (3β)- (ACI)	C60H100O28	1268.6372	Debromination + H	-Br + H	77.9105	1
Dammar-24-en-21-oic acid, 3-[(O-β-D-glucopyranosyl-(1→6)-O-β-D-glucopyranosyl-(1→3)-O-[6-deoxy-α-L-mannopyranosyl-(1→2)]-β-D-glucopyranosyl)oxy]-20-hydroxy-, β-D-glucopyranosyl ester, (3β)- (ACI)	C60H100O28	1268.6372	Debromination	-Br	78.9183	1
Dammar-24-en-21-oic acid, 3-[(O-β-D-glucopyranosyl-(1→6)-O-β-D-glucopyranosyl-(1→3)-O-[6-deoxy-α-L-mannopyranosyl-(1→2)]-β-D-glucopyranosyl)oxy]-20-hydroxy-, β-D-glucopyranosyl ester, (3β)- (ACI)	C60H100O28	1268.6372	Debenzylation	-C7H6	90.047	1
Dammar-24-en-21-oic acid, 3-[(O-β-D-glucopyranosyl-(1→6)-O-β-D-glucopyranosyl-(1→3)-O-[6-deoxy-α-L-mannopyranosyl-(1→2)]-β-D-glucopyranosyl)oxy]-20-hydroxy-, β-D-glucopyranosyl ester, (3β)- (ACI)	C60H100O28	1268.6372	2 Debromination + H	-Br2 + H2	155.821	1
Dammar-24-en-21-oic acid, 3-[(O-β-D-glucopyranosyl-(1→6)-O-β-D-glucopyranosyl-(1→3)-O-[6-deoxy-α-L-mannopyranosyl-(1→2)]-β-D-glucopyranosyl)oxy]-20-hydroxy-, β-D-glucopyranosyl ester, (3β)- (ACI)	C60H100O28	1268.6372	2 Debromination	-Br2	157.837	1
Gypenoside XCIV	C61H102O27	1266.6579	Oxidative Deamination to alcohol	-NH+O	0.984	1
Gypenoside XCIV	C61H102O27	1266.6579	Isopropyl to acid	-C2H6+O2	1.9429	1
Gypenoside XCIV	C61H102O27	1266.6579	Demethylation + hydroxylation	-CH2+O	1.9793	1
Gypenoside XCIV	C61H102O27	1266.6579	Reduction	+H2	2.0157	1
Gypenoside XCIV	C61H102O27	1266.6579	Hydroxylation + desaturation	+O-H2	13.9793	1
Gypenoside XCIV	C61H102O27	1266.6579	Methylation	+CH2	14.0157	2
Gypenoside XCIV	C61H102O27	1266.6579	Ethyl to carboxylic acid	-CH4+O2	15.9585	1
Gypenoside XCIV	C61H102O27	1266.6579	Hydroxylation	+O	15.9949	1
Gypenoside XCIV	C61H102O27	1266.6579	Demethylation + 2 hydroxylation	-CH2+O2	17.9742	1
Gypenoside XCIV	C61H102O27	1266.6579	Hydration	+H2O	18.0106	1
Gypenoside XCIV	C61H102O27	1266.6579	Quinone formation	-H2+O2	29.9742	1
Gypenoside XCIV	C61H102O27	1266.6579	Hydroxylation + methylation	+O+CH2	30.0106	2
Gypenoside XCIV	C61H102O27	1266.6579	2 Hydroxylation	+O2	31.9898	1
Gypenoside XCIV	C61H102O27	1266.6579	Alkenes to dihydrodiol	+H2O2	34.0055	1
Gypenoside XCIV	C61H102O27	1266.6579	Acelylation	+C2H2O	42.0106	2
Gypenoside XCIV	C61H102O27	1266.6579	3 Hydroxylation	+O3	47.9847	1
Gypenoside XCIV	C61H102O27	1266.6579	Glycine conjugation	+C2H3NO	57.0215	2
Gypenoside XCIV	C61H102O27	1266.6579	Sulfate conjugation	+SO3	79.9568	2
Gypenoside XCIV	C61H102O27	1266.6579	Hydroxylation + sulfation	+SO4	95.9517	2
Gypenoside XCIV	C61H102O27	1266.6579	Cysteine conjugation	+C3H5NOS	103.009	2
Gypenoside XCIV	C61H102O27	1266.6579	Taurine conjugation	+C2H5NO2S	107.004	2
Gypenoside XCIV	C61H102O27	1266.6579	S-Cysteine conjugation	+C3H5NO2S	119.004	2
Gypenoside XCIV	C61H102O27	1266.6579	Decarboxylation + glucuronidation	+C5H8O5	148.037	2
Gypenoside XCIV	C61H102O27	1266.6579	N-acetylcysteine conjugation	+C5H7NO3S	161.015	2
Gypenoside XCIV	C61H102O27	1266.6579	Glucuronide conjugation	+C6H8O6	176.032	2
Gypenoside XCIV	C61H102O27	1266.6579	2 O-sulfate conjugation	+S2O8	191.904	2
Gypenoside XCIV	C61H102O27	1266.6579	Hydroxylation + glucuronide conjugation	+C6H8O7	192.027	2
Gypenoside XCIV	C61H102O27	1266.6579	Glutathione conjugation	+C10H15N3O5S	289.073	2
Gypenoside XCIV	C61H102O27	1266.6579	Desaturation + S-Glutathione conjugation	+C10H13N3O6S	303.053	2
Gypenoside XCIV	C61H102O27	1266.6579	S-Glutathione conjugation	+C10H15N3O6S	305.068	2
Gypenoside XCIV	C61H102O27	1266.6579	OH + S-Glutathione conjugation	+C10H15N3O7S	321.063	2
Gypenoside XCIV	C61H102O27	1266.6579	2 Glucuronide conjugation	+C12H16O12	352.064	2
Gypenoside XCIV	C61H102O27	1266.6579	2-ethoxyl to acid	-CH4 + O	0.0364	1
Gypenoside XCIV	C61H102O27	1266.6579	Oxidative Deamination to ketone	-NH3 + O	1.0316	1
Gypenoside XCIV	C61H102O27	1266.6579	Oxidative Defluorination	-F + OH	1.9957	1
Gypenoside XCIV	C61H102O27	1266.6579	Desaturation	-H2	2.0157	1
Gypenoside XCIV	C61H102O27	1266.6579	Twto sequential desaturations	-H4	4.0313	1
Gypenoside XCIV	C61H102O27	1266.6579	Ethyl to alcohol	-C2H4 + O	12.0364	1
Gypenoside XCIV	C61H102O27	1266.6579	Tert-butyl to acid	-C3H8 + O2	12.0728	1
Gypenoside XCIV	C61H102O27	1266.6579	Demethylation	-CH2	14.0157	1
Gypenoside XCIV	C61H102O27	1266.6579	Ethyl Ether to acid	-C2H6 + O	14.052	1
Gypenoside XCIV	C61H102O27	1266.6579	Thioureas to Ureas	-S+ O	15.9772	1
Gypenoside XCIV	C61H102O27	1266.6579	Sulfoxide to Thioether	-O	15.9949	1
Gypenoside XCIV	C61H102O27	1266.6579	Oxidative Dechlorination	-Cl + OH	17.9661	1
Gypenoside XCIV	C61H102O27	1266.6579	Reductive Deflurination	-F + H	17.9906	1
Gypenoside XCIV	C61H102O27	1266.6579	Alcohols dehydration	-H2O	18.0106	1
Gypenoside XCIV	C61H102O27	1266.6579	Defluorination	-F	18.9984	1
Gypenoside XCIV	C61H102O27	1266.6579	Isopropyl to alcohol	-C3H6 + O	26.052	1
Gypenoside XCIV	C61H102O27	1266.6579	Decarbonylation	-CO	27.9943	1
Gypenoside XCIV	C61H102O27	1266.6579	Deethylation	-C2H4	28.0313	1
Gypenoside XCIV	C61H102O27	1266.6579	Propyl ether to acid	-C3H8 + O	28.0677	1
Gypenoside XCIV	C61H102O27	1266.6579	Nitro reduction	-O2 + H2	29.9742	1
Gypenoside XCIV	C61H102O27	1266.6579	Hydroxymethylene loss	-CH2O	30.0106	1
Gypenoside XCIV	C61H102O27	1266.6579	Reductive Dechlorination	-Cl + H	33.961	1
Gypenoside XCIV	C61H102O27	1266.6579	Dechlorination	-Cl	34.9689	1
Gypenoside XCIV	C61H102O27	1266.6579	2 Reductive Defluorination	-F2 + H2	35.9811	1
Gypenoside XCIV	C61H102O27	1266.6579	2 Defluorination	-F2	37.9968	1
Gypenoside XCIV	C61H102O27	1266.6579	Tert-butyl to alcohol1	-C4H8 + O	40.0677	1
Gypenoside XCIV	C61H102O27	1266.6579	Isopropyl dealkylation	-C3H6	42.047	1
Gypenoside XCIV	C61H102O27	1266.6579	Hydrolysis of Nitrate Esters	-NO2 + H	44.9851	1
Gypenoside XCIV	C61H102O27	1266.6579	Decarboxylation	-COOH	44.9977	1
Gypenoside XCIV	C61H102O27	1266.6579	Tert-butyl to dealkylation	-C4H8	56.0626	1
Gypenoside XCIV	C61H102O27	1266.6579	Oxidative debromination	-Br + OH	61.9156	1
Gypenoside XCIV	C61H102O27	1266.6579	2 Dechlorination + H	-Cl2 + H2	67.922	1
Gypenoside XCIV	C61H102O27	1266.6579	Loss of Trifluoromethyl	-CF3 + H	67.9874	1
Gypenoside XCIV	C61H102O27	1266.6579	2 Dechlorination	-Cl2	69.9377	1
Gypenoside XCIV	C61H102O27	1266.6579	Debromination + H	-Br + H	77.9105	1
Gypenoside XCIV	C61H102O27	1266.6579	Debromination	-Br	78.9183	1
Gypenoside XCIV	C61H102O27	1266.6579	Debenzylation	-C7H6	90.047	1
Gypenoside XCIV	C61H102O27	1266.6579	2 Debromination + H	-Br2 + H2	155.821	1
Gypenoside XCIV	C61H102O27	1266.6579	2 Debromination	-Br2	157.837	1
Gypenoside I	C60H102O27	1254.6579	Oxidative Deamination to alcohol	-NH+O	0.984	1
Gypenoside I	C60H102O27	1254.6579	Isopropyl to acid	-C2H6+O2	1.9429	1
Gypenoside I	C60H102O27	1254.6579	Demethylation + hydroxylation	-CH2+O	1.9793	1
Gypenoside I	C60H102O27	1254.6579	Reduction	+H2	2.0157	1
Gypenoside I	C60H102O27	1254.6579	Hydroxylation + desaturation	+O-H2	13.9793	1
Gypenoside I	C60H102O27	1254.6579	Methylation	+CH2	14.0157	2
Gypenoside I	C60H102O27	1254.6579	Ethyl to carboxylic acid	-CH4+O2	15.9585	1
Gypenoside I	C60H102O27	1254.6579	Hydroxylation	+O	15.9949	1
Gypenoside I	C60H102O27	1254.6579	Demethylation + 2 hydroxylation	-CH2+O2	17.9742	1
Gypenoside I	C60H102O27	1254.6579	Hydration	+H2O	18.0106	1
Gypenoside I	C60H102O27	1254.6579	Quinone formation	-H2+O2	29.9742	1
Gypenoside I	C60H102O27	1254.6579	Hydroxylation + methylation	+O+CH2	30.0106	2
Gypenoside I	C60H102O27	1254.6579	2 Hydroxylation	+O2	31.9898	1
Gypenoside I	C60H102O27	1254.6579	Alkenes to dihydrodiol	+H2O2	34.0055	1
Gypenoside I	C60H102O27	1254.6579	Acelylation	+C2H2O	42.0106	2
Gypenoside I	C60H102O27	1254.6579	3 Hydroxylation	+O3	47.9847	1
Gypenoside I	C60H102O27	1254.6579	Glycine conjugation	+C2H3NO	57.0215	2
Gypenoside I	C60H102O27	1254.6579	Sulfate conjugation	+SO3	79.9568	2
Gypenoside I	C60H102O27	1254.6579	Hydroxylation + sulfation	+SO4	95.9517	2
Gypenoside I	C60H102O27	1254.6579	Cysteine conjugation	+C3H5NOS	103.009	2
Gypenoside I	C60H102O27	1254.6579	Taurine conjugation	+C2H5NO2S	107.004	2
Gypenoside I	C60H102O27	1254.6579	S-Cysteine conjugation	+C3H5NO2S	119.004	2
Gypenoside I	C60H102O27	1254.6579	Decarboxylation + glucuronidation	+C5H8O5	148.037	2
Gypenoside I	C60H102O27	1254.6579	N-acetylcysteine conjugation	+C5H7NO3S	161.015	2
Gypenoside I	C60H102O27	1254.6579	Glucuronide conjugation	+C6H8O6	176.032	2
Gypenoside I	C60H102O27	1254.6579	2 O-sulfate conjugation	+S2O8	191.904	2
Gypenoside I	C60H102O27	1254.6579	Hydroxylation + glucuronide conjugation	+C6H8O7	192.027	2
Gypenoside I	C60H102O27	1254.6579	Glutathione conjugation	+C10H15N3O5S	289.073	2
Gypenoside I	C60H102O27	1254.6579	Desaturation + S-Glutathione conjugation	+C10H13N3O6S	303.053	2
Gypenoside I	C60H102O27	1254.6579	S-Glutathione conjugation	+C10H15N3O6S	305.068	2
Gypenoside I	C60H102O27	1254.6579	OH + S-Glutathione conjugation	+C10H15N3O7S	321.063	2
Gypenoside I	C60H102O27	1254.6579	2 Glucuronide conjugation	+C12H16O12	352.064	2
Gypenoside I	C60H102O27	1254.6579	2-ethoxyl to acid	-CH4 + O	0.0364	1
Gypenoside I	C60H102O27	1254.6579	Oxidative Deamination to ketone	-NH3 + O	1.0316	1
Gypenoside I	C60H102O27	1254.6579	Oxidative Defluorination	-F + OH	1.9957	1
Gypenoside I	C60H102O27	1254.6579	Desaturation	-H2	2.0157	1
Gypenoside I	C60H102O27	1254.6579	Twto sequential desaturations	-H4	4.0313	1
Gypenoside I	C60H102O27	1254.6579	Ethyl to alcohol	-C2H4 + O	12.0364	1
Gypenoside I	C60H102O27	1254.6579	Tert-butyl to acid	-C3H8 + O2	12.0728	1
Gypenoside I	C60H102O27	1254.6579	Demethylation	-CH2	14.0157	1
Gypenoside I	C60H102O27	1254.6579	Ethyl Ether to acid	-C2H6 + O	14.052	1
Gypenoside I	C60H102O27	1254.6579	Thioureas to Ureas	-S+ O	15.9772	1
Gypenoside I	C60H102O27	1254.6579	Sulfoxide to Thioether	-O	15.9949	1
Gypenoside I	C60H102O27	1254.6579	Oxidative Dechlorination	-Cl + OH	17.9661	1
Gypenoside I	C60H102O27	1254.6579	Reductive Deflurination	-F + H	17.9906	1
Gypenoside I	C60H102O27	1254.6579	Alcohols dehydration	-H2O	18.0106	1
Gypenoside I	C60H102O27	1254.6579	Defluorination	-F	18.9984	1
Gypenoside I	C60H102O27	1254.6579	Isopropyl to alcohol	-C3H6 + O	26.052	1
Gypenoside I	C60H102O27	1254.6579	Decarbonylation	-CO	27.9943	1
Gypenoside I	C60H102O27	1254.6579	Deethylation	-C2H4	28.0313	1
Gypenoside I	C60H102O27	1254.6579	Propyl ether to acid	-C3H8 + O	28.0677	1
Gypenoside I	C60H102O27	1254.6579	Nitro reduction	-O2 + H2	29.9742	1
Gypenoside I	C60H102O27	1254.6579	Hydroxymethylene loss	-CH2O	30.0106	1
Gypenoside I	C60H102O27	1254.6579	Reductive Dechlorination	-Cl + H	33.961	1
Gypenoside I	C60H102O27	1254.6579	Dechlorination	-Cl	34.9689	1
Gypenoside I	C60H102O27	1254.6579	2 Reductive Defluorination	-F2 + H2	35.9811	1
Gypenoside I	C60H102O27	1254.6579	2 Defluorination	-F2	37.9968	1
Gypenoside I	C60H102O27	1254.6579	Tert-butyl to alcohol1	-C4H8 + O	40.0677	1
Gypenoside I	C60H102O27	1254.6579	Isopropyl dealkylation	-C3H6	42.047	1
Gypenoside I	C60H102O27	1254.6579	Hydrolysis of Nitrate Esters	-NO2 + H	44.9851	1
Gypenoside I	C60H102O27	1254.6579	Decarboxylation	-COOH	44.9977	1
Gypenoside I	C60H102O27	1254.6579	Tert-butyl to dealkylation	-C4H8	56.0626	1
Gypenoside I	C60H102O27	1254.6579	Oxidative debromination	-Br + OH	61.9156	1
Gypenoside I	C60H102O27	1254.6579	2 Dechlorination + H	-Cl2 + H2	67.922	1
Gypenoside I	C60H102O27	1254.6579	Loss of Trifluoromethyl	-CF3 + H	67.9874	1
Gypenoside I	C60H102O27	1254.6579	2 Dechlorination	-Cl2	69.9377	1
Gypenoside I	C60H102O27	1254.6579	Debromination + H	-Br + H	77.9105	1
Gypenoside I	C60H102O27	1254.6579	Debromination	-Br	78.9183	1
Gypenoside I	C60H102O27	1254.6579	Debenzylation	-C7H6	90.047	1
Gypenoside I	C60H102O27	1254.6579	2 Debromination + H	-Br2 + H2	155.821	1
Gypenoside I	C60H102O27	1254.6579	2 Debromination	-Br2	157.837	1
Gypenoside XVIII	C60H102O27	1254.6579	Oxidative Deamination to alcohol	-NH+O	0.984	1
Gypenoside XVIII	C60H102O27	1254.6579	Isopropyl to acid	-C2H6+O2	1.9429	1
Gypenoside XVIII	C60H102O27	1254.6579	Demethylation + hydroxylation	-CH2+O	1.9793	1
Gypenoside XVIII	C60H102O27	1254.6579	Reduction	+H2	2.0157	1
Gypenoside XVIII	C60H102O27	1254.6579	Hydroxylation + desaturation	+O-H2	13.9793	1
Gypenoside XVIII	C60H102O27	1254.6579	Methylation	+CH2	14.0157	2
Gypenoside XVIII	C60H102O27	1254.6579	Ethyl to carboxylic acid	-CH4+O2	15.9585	1
Gypenoside XVIII	C60H102O27	1254.6579	Hydroxylation	+O	15.9949	1
Gypenoside XVIII	C60H102O27	1254.6579	Demethylation + 2 hydroxylation	-CH2+O2	17.9742	1
Gypenoside XVIII	C60H102O27	1254.6579	Hydration	+H2O	18.0106	1
Gypenoside XVIII	C60H102O27	1254.6579	Quinone formation	-H2+O2	29.9742	1
Gypenoside XVIII	C60H102O27	1254.6579	Hydroxylation + methylation	+O+CH2	30.0106	2
Gypenoside XVIII	C60H102O27	1254.6579	2 Hydroxylation	+O2	31.9898	1
Gypenoside XVIII	C60H102O27	1254.6579	Alkenes to dihydrodiol	+H2O2	34.0055	1
Gypenoside XVIII	C60H102O27	1254.6579	Acelylation	+C2H2O	42.0106	2
Gypenoside XVIII	C60H102O27	1254.6579	3 Hydroxylation	+O3	47.9847	1
Gypenoside XVIII	C60H102O27	1254.6579	Glycine conjugation	+C2H3NO	57.0215	2
Gypenoside XVIII	C60H102O27	1254.6579	Sulfate conjugation	+SO3	79.9568	2
Gypenoside XVIII	C60H102O27	1254.6579	Hydroxylation + sulfation	+SO4	95.9517	2
Gypenoside XVIII	C60H102O27	1254.6579	Cysteine conjugation	+C3H5NOS	103.009	2
Gypenoside XVIII	C60H102O27	1254.6579	Taurine conjugation	+C2H5NO2S	107.004	2
Gypenoside XVIII	C60H102O27	1254.6579	S-Cysteine conjugation	+C3H5NO2S	119.004	2
Gypenoside XVIII	C60H102O27	1254.6579	Decarboxylation + glucuronidation	+C5H8O5	148.037	2
Gypenoside XVIII	C60H102O27	1254.6579	N-acetylcysteine conjugation	+C5H7NO3S	161.015	2
Gypenoside XVIII	C60H102O27	1254.6579	Glucuronide conjugation	+C6H8O6	176.032	2
Gypenoside XVIII	C60H102O27	1254.6579	2 O-sulfate conjugation	+S2O8	191.904	2
Gypenoside XVIII	C60H102O27	1254.6579	Hydroxylation + glucuronide conjugation	+C6H8O7	192.027	2
Gypenoside XVIII	C60H102O27	1254.6579	Glutathione conjugation	+C10H15N3O5S	289.073	2
Gypenoside XVIII	C60H102O27	1254.6579	Desaturation + S-Glutathione conjugation	+C10H13N3O6S	303.053	2
Gypenoside XVIII	C60H102O27	1254.6579	S-Glutathione conjugation	+C10H15N3O6S	305.068	2
Gypenoside XVIII	C60H102O27	1254.6579	OH + S-Glutathione conjugation	+C10H15N3O7S	321.063	2
Gypenoside XVIII	C60H102O27	1254.6579	2 Glucuronide conjugation	+C12H16O12	352.064	2
Gypenoside XVIII	C60H102O27	1254.6579	2-ethoxyl to acid	-CH4 + O	0.0364	1
Gypenoside XVIII	C60H102O27	1254.6579	Oxidative Deamination to ketone	-NH3 + O	1.0316	1
Gypenoside XVIII	C60H102O27	1254.6579	Oxidative Defluorination	-F + OH	1.9957	1
Gypenoside XVIII	C60H102O27	1254.6579	Desaturation	-H2	2.0157	1
Gypenoside XVIII	C60H102O27	1254.6579	Twto sequential desaturations	-H4	4.0313	1
Gypenoside XVIII	C60H102O27	1254.6579	Ethyl to alcohol	-C2H4 + O	12.0364	1
Gypenoside XVIII	C60H102O27	1254.6579	Tert-butyl to acid	-C3H8 + O2	12.0728	1
Gypenoside XVIII	C60H102O27	1254.6579	Demethylation	-CH2	14.0157	1
Gypenoside XVIII	C60H102O27	1254.6579	Ethyl Ether to acid	-C2H6 + O	14.052	1
Gypenoside XVIII	C60H102O27	1254.6579	Thioureas to Ureas	-S+ O	15.9772	1
Gypenoside XVIII	C60H102O27	1254.6579	Sulfoxide to Thioether	-O	15.9949	1
Gypenoside XVIII	C60H102O27	1254.6579	Oxidative Dechlorination	-Cl + OH	17.9661	1
Gypenoside XVIII	C60H102O27	1254.6579	Reductive Deflurination	-F + H	17.9906	1
Gypenoside XVIII	C60H102O27	1254.6579	Alcohols dehydration	-H2O	18.0106	1
Gypenoside XVIII	C60H102O27	1254.6579	Defluorination	-F	18.9984	1
Gypenoside XVIII	C60H102O27	1254.6579	Isopropyl to alcohol	-C3H6 + O	26.052	1
Gypenoside XVIII	C60H102O27	1254.6579	Decarbonylation	-CO	27.9943	1
Gypenoside XVIII	C60H102O27	1254.6579	Deethylation	-C2H4	28.0313	1
Gypenoside XVIII	C60H102O27	1254.6579	Propyl ether to acid	-C3H8 + O	28.0677	1
Gypenoside XVIII	C60H102O27	1254.6579	Nitro reduction	-O2 + H2	29.9742	1
Gypenoside XVIII	C60H102O27	1254.6579	Hydroxymethylene loss	-CH2O	30.0106	1
Gypenoside XVIII	C60H102O27	1254.6579	Reductive Dechlorination	-Cl + H	33.961	1
Gypenoside XVIII	C60H102O27	1254.6579	Dechlorination	-Cl	34.9689	1
Gypenoside XVIII	C60H102O27	1254.6579	2 Reductive Defluorination	-F2 + H2	35.9811	1
Gypenoside XVIII	C60H102O27	1254.6579	2 Defluorination	-F2	37.9968	1
Gypenoside XVIII	C60H102O27	1254.6579	Tert-butyl to alcohol1	-C4H8 + O	40.0677	1
Gypenoside XVIII	C60H102O27	1254.6579	Isopropyl dealkylation	-C3H6	42.047	1
Gypenoside XVIII	C60H102O27	1254.6579	Hydrolysis of Nitrate Esters	-NO2 + H	44.9851	1
Gypenoside XVIII	C60H102O27	1254.6579	Decarboxylation	-COOH	44.9977	1
Gypenoside XVIII	C60H102O27	1254.6579	Tert-butyl to dealkylation	-C4H8	56.0626	1
Gypenoside XVIII	C60H102O27	1254.6579	Oxidative debromination	-Br + OH	61.9156	1
Gypenoside XVIII	C60H102O27	1254.6579	2 Dechlorination + H	-Cl2 + H2	67.922	1
Gypenoside XVIII	C60H102O27	1254.6579	Loss of Trifluoromethyl	-CF3 + H	67.9874	1
Gypenoside XVIII	C60H102O27	1254.6579	2 Dechlorination	-Cl2	69.9377	1
Gypenoside XVIII	C60H102O27	1254.6579	Debromination + H	-Br + H	77.9105	1
Gypenoside XVIII	C60H102O27	1254.6579	Debromination	-Br	78.9183	1
Gypenoside XVIII	C60H102O27	1254.6579	Debenzylation	-C7H6	90.047	1
Gypenoside XVIII	C60H102O27	1254.6579	2 Debromination + H	-Br2 + H2	155.821	1
Gypenoside XVIII	C60H102O27	1254.6579	2 Debromination	-Br2	157.837	1
Gypenoside LXXXV	C60H102O27	1254.6579	Oxidative Deamination to alcohol	-NH+O	0.984	1
Gypenoside LXXXV	C60H102O27	1254.6579	Isopropyl to acid	-C2H6+O2	1.9429	1
Gypenoside LXXXV	C60H102O27	1254.6579	Demethylation + hydroxylation	-CH2+O	1.9793	1
Gypenoside LXXXV	C60H102O27	1254.6579	Reduction	+H2	2.0157	1
Gypenoside LXXXV	C60H102O27	1254.6579	Hydroxylation + desaturation	+O-H2	13.9793	1
Gypenoside LXXXV	C60H102O27	1254.6579	Methylation	+CH2	14.0157	2
Gypenoside LXXXV	C60H102O27	1254.6579	Ethyl to carboxylic acid	-CH4+O2	15.9585	1
Gypenoside LXXXV	C60H102O27	1254.6579	Hydroxylation	+O	15.9949	1
Gypenoside LXXXV	C60H102O27	1254.6579	Demethylation + 2 hydroxylation	-CH2+O2	17.9742	1
Gypenoside LXXXV	C60H102O27	1254.6579	Hydration	+H2O	18.0106	1
Gypenoside LXXXV	C60H102O27	1254.6579	Quinone formation	-H2+O2	29.9742	1
Gypenoside LXXXV	C60H102O27	1254.6579	Hydroxylation + methylation	+O+CH2	30.0106	2
Gypenoside LXXXV	C60H102O27	1254.6579	2 Hydroxylation	+O2	31.9898	1
Gypenoside LXXXV	C60H102O27	1254.6579	Alkenes to dihydrodiol	+H2O2	34.0055	1
Gypenoside LXXXV	C60H102O27	1254.6579	Acelylation	+C2H2O	42.0106	2
Gypenoside LXXXV	C60H102O27	1254.6579	3 Hydroxylation	+O3	47.9847	1
Gypenoside LXXXV	C60H102O27	1254.6579	Glycine conjugation	+C2H3NO	57.0215	2
Gypenoside LXXXV	C60H102O27	1254.6579	Sulfate conjugation	+SO3	79.9568	2
Gypenoside LXXXV	C60H102O27	1254.6579	Hydroxylation + sulfation	+SO4	95.9517	2
Gypenoside LXXXV	C60H102O27	1254.6579	Cysteine conjugation	+C3H5NOS	103.009	2
Gypenoside LXXXV	C60H102O27	1254.6579	Taurine conjugation	+C2H5NO2S	107.004	2
Gypenoside LXXXV	C60H102O27	1254.6579	S-Cysteine conjugation	+C3H5NO2S	119.004	2
Gypenoside LXXXV	C60H102O27	1254.6579	Decarboxylation + glucuronidation	+C5H8O5	148.037	2
Gypenoside LXXXV	C60H102O27	1254.6579	N-acetylcysteine conjugation	+C5H7NO3S	161.015	2
Gypenoside LXXXV	C60H102O27	1254.6579	Glucuronide conjugation	+C6H8O6	176.032	2
Gypenoside LXXXV	C60H102O27	1254.6579	2 O-sulfate conjugation	+S2O8	191.904	2
Gypenoside LXXXV	C60H102O27	1254.6579	Hydroxylation + glucuronide conjugation	+C6H8O7	192.027	2
Gypenoside LXXXV	C60H102O27	1254.6579	Glutathione conjugation	+C10H15N3O5S	289.073	2
Gypenoside LXXXV	C60H102O27	1254.6579	Desaturation + S-Glutathione conjugation	+C10H13N3O6S	303.053	2
Gypenoside LXXXV	C60H102O27	1254.6579	S-Glutathione conjugation	+C10H15N3O6S	305.068	2
Gypenoside LXXXV	C60H102O27	1254.6579	OH + S-Glutathione conjugation	+C10H15N3O7S	321.063	2
Gypenoside LXXXV	C60H102O27	1254.6579	2 Glucuronide conjugation	+C12H16O12	352.064	2
Gypenoside LXXXV	C60H102O27	1254.6579	2-ethoxyl to acid	-CH4 + O	0.0364	1
Gypenoside LXXXV	C60H102O27	1254.6579	Oxidative Deamination to ketone	-NH3 + O	1.0316	1
Gypenoside LXXXV	C60H102O27	1254.6579	Oxidative Defluorination	-F + OH	1.9957	1
Gypenoside LXXXV	C60H102O27	1254.6579	Desaturation	-H2	2.0157	1
Gypenoside LXXXV	C60H102O27	1254.6579	Twto sequential desaturations	-H4	4.0313	1
Gypenoside LXXXV	C60H102O27	1254.6579	Ethyl to alcohol	-C2H4 + O	12.0364	1
Gypenoside LXXXV	C60H102O27	1254.6579	Tert-butyl to acid	-C3H8 + O2	12.0728	1
Gypenoside LXXXV	C60H102O27	1254.6579	Demethylation	-CH2	14.0157	1
Gypenoside LXXXV	C60H102O27	1254.6579	Ethyl Ether to acid	-C2H6 + O	14.052	1
Gypenoside LXXXV	C60H102O27	1254.6579	Thioureas to Ureas	-S+ O	15.9772	1
Gypenoside LXXXV	C60H102O27	1254.6579	Sulfoxide to Thioether	-O	15.9949	1
Gypenoside LXXXV	C60H102O27	1254.6579	Oxidative Dechlorination	-Cl + OH	17.9661	1
Gypenoside LXXXV	C60H102O27	1254.6579	Reductive Deflurination	-F + H	17.9906	1
Gypenoside LXXXV	C60H102O27	1254.6579	Alcohols dehydration	-H2O	18.0106	1
Gypenoside LXXXV	C60H102O27	1254.6579	Defluorination	-F	18.9984	1
Gypenoside LXXXV	C60H102O27	1254.6579	Isopropyl to alcohol	-C3H6 + O	26.052	1
Gypenoside LXXXV	C60H102O27	1254.6579	Decarbonylation	-CO	27.9943	1
Gypenoside LXXXV	C60H102O27	1254.6579	Deethylation	-C2H4	28.0313	1
Gypenoside LXXXV	C60H102O27	1254.6579	Propyl ether to acid	-C3H8 + O	28.0677	1
Gypenoside LXXXV	C60H102O27	1254.6579	Nitro reduction	-O2 + H2	29.9742	1
Gypenoside LXXXV	C60H102O27	1254.6579	Hydroxymethylene loss	-CH2O	30.0106	1
Gypenoside LXXXV	C60H102O27	1254.6579	Reductive Dechlorination	-Cl + H	33.961	1
Gypenoside LXXXV	C60H102O27	1254.6579	Dechlorination	-Cl	34.9689	1
Gypenoside LXXXV	C60H102O27	1254.6579	2 Reductive Defluorination	-F2 + H2	35.9811	1
Gypenoside LXXXV	C60H102O27	1254.6579	2 Defluorination	-F2	37.9968	1
Gypenoside LXXXV	C60H102O27	1254.6579	Tert-butyl to alcohol1	-C4H8 + O	40.0677	1
Gypenoside LXXXV	C60H102O27	1254.6579	Isopropyl dealkylation	-C3H6	42.047	1
Gypenoside LXXXV	C60H102O27	1254.6579	Hydrolysis of Nitrate Esters	-NO2 + H	44.9851	1
Gypenoside LXXXV	C60H102O27	1254.6579	Decarboxylation	-COOH	44.9977	1
Gypenoside LXXXV	C60H102O27	1254.6579	Tert-butyl to dealkylation	-C4H8	56.0626	1
Gypenoside LXXXV	C60H102O27	1254.6579	Oxidative debromination	-Br + OH	61.9156	1
Gypenoside LXXXV	C60H102O27	1254.6579	2 Dechlorination + H	-Cl2 + H2	67.922	1
Gypenoside LXXXV	C60H102O27	1254.6579	Loss of Trifluoromethyl	-CF3 + H	67.9874	1
Gypenoside LXXXV	C60H102O27	1254.6579	2 Dechlorination	-Cl2	69.9377	1
Gypenoside LXXXV	C60H102O27	1254.6579	Debromination + H	-Br + H	77.9105	1
Gypenoside LXXXV	C60H102O27	1254.6579	Debromination	-Br	78.9183	1
Gypenoside LXXXV	C60H102O27	1254.6579	Debenzylation	-C7H6	90.047	1
Gypenoside LXXXV	C60H102O27	1254.6579	2 Debromination + H	-Br2 + H2	155.821	1
Gypenoside LXXXV	C60H102O27	1254.6579	2 Debromination	-Br2	157.837	1
Gynosaponin A	C60H102O27	1254.6579	Oxidative Deamination to alcohol	-NH+O	0.984	1
Gynosaponin A	C60H102O27	1254.6579	Isopropyl to acid	-C2H6+O2	1.9429	1
Gynosaponin A	C60H102O27	1254.6579	Demethylation + hydroxylation	-CH2+O	1.9793	1
Gynosaponin A	C60H102O27	1254.6579	Reduction	+H2	2.0157	1
Gynosaponin A	C60H102O27	1254.6579	Hydroxylation + desaturation	+O-H2	13.9793	1
Gynosaponin A	C60H102O27	1254.6579	Methylation	+CH2	14.0157	2
Gynosaponin A	C60H102O27	1254.6579	Ethyl to carboxylic acid	-CH4+O2	15.9585	1
Gynosaponin A	C60H102O27	1254.6579	Hydroxylation	+O	15.9949	1
Gynosaponin A	C60H102O27	1254.6579	Demethylation + 2 hydroxylation	-CH2+O2	17.9742	1
Gynosaponin A	C60H102O27	1254.6579	Hydration	+H2O	18.0106	1
Gynosaponin A	C60H102O27	1254.6579	Quinone formation	-H2+O2	29.9742	1
Gynosaponin A	C60H102O27	1254.6579	Hydroxylation + methylation	+O+CH2	30.0106	2
Gynosaponin A	C60H102O27	1254.6579	2 Hydroxylation	+O2	31.9898	1
Gynosaponin A	C60H102O27	1254.6579	Alkenes to dihydrodiol	+H2O2	34.0055	1
Gynosaponin A	C60H102O27	1254.6579	Acelylation	+C2H2O	42.0106	2
Gynosaponin A	C60H102O27	1254.6579	3 Hydroxylation	+O3	47.9847	1
Gynosaponin A	C60H102O27	1254.6579	Glycine conjugation	+C2H3NO	57.0215	2
Gynosaponin A	C60H102O27	1254.6579	Sulfate conjugation	+SO3	79.9568	2
Gynosaponin A	C60H102O27	1254.6579	Hydroxylation + sulfation	+SO4	95.9517	2
Gynosaponin A	C60H102O27	1254.6579	Cysteine conjugation	+C3H5NOS	103.009	2
Gynosaponin A	C60H102O27	1254.6579	Taurine conjugation	+C2H5NO2S	107.004	2
Gynosaponin A	C60H102O27	1254.6579	S-Cysteine conjugation	+C3H5NO2S	119.004	2
Gynosaponin A	C60H102O27	1254.6579	Decarboxylation + glucuronidation	+C5H8O5	148.037	2
Gynosaponin A	C60H102O27	1254.6579	N-acetylcysteine conjugation	+C5H7NO3S	161.015	2
Gynosaponin A	C60H102O27	1254.6579	Glucuronide conjugation	+C6H8O6	176.032	2
Gynosaponin A	C60H102O27	1254.6579	2 O-sulfate conjugation	+S2O8	191.904	2
Gynosaponin A	C60H102O27	1254.6579	Hydroxylation + glucuronide conjugation	+C6H8O7	192.027	2
Gynosaponin A	C60H102O27	1254.6579	Glutathione conjugation	+C10H15N3O5S	289.073	2
Gynosaponin A	C60H102O27	1254.6579	Desaturation + S-Glutathione conjugation	+C10H13N3O6S	303.053	2
Gynosaponin A	C60H102O27	1254.6579	S-Glutathione conjugation	+C10H15N3O6S	305.068	2
Gynosaponin A	C60H102O27	1254.6579	OH + S-Glutathione conjugation	+C10H15N3O7S	321.063	2
Gynosaponin A	C60H102O27	1254.6579	2 Glucuronide conjugation	+C12H16O12	352.064	2
Gynosaponin A	C60H102O27	1254.6579	2-ethoxyl to acid	-CH4 + O	0.0364	1
Gynosaponin A	C60H102O27	1254.6579	Oxidative Deamination to ketone	-NH3 + O	1.0316	1
Gynosaponin A	C60H102O27	1254.6579	Oxidative Defluorination	-F + OH	1.9957	1
Gynosaponin A	C60H102O27	1254.6579	Desaturation	-H2	2.0157	1
Gynosaponin A	C60H102O27	1254.6579	Twto sequential desaturations	-H4	4.0313	1
Gynosaponin A	C60H102O27	1254.6579	Ethyl to alcohol	-C2H4 + O	12.0364	1
Gynosaponin A	C60H102O27	1254.6579	Tert-butyl to acid	-C3H8 + O2	12.0728	1
Gynosaponin A	C60H102O27	1254.6579	Demethylation	-CH2	14.0157	1
Gynosaponin A	C60H102O27	1254.6579	Ethyl Ether to acid	-C2H6 + O	14.052	1
Gynosaponin A	C60H102O27	1254.6579	Thioureas to Ureas	-S+ O	15.9772	1
Gynosaponin A	C60H102O27	1254.6579	Sulfoxide to Thioether	-O	15.9949	1
Gynosaponin A	C60H102O27	1254.6579	Oxidative Dechlorination	-Cl + OH	17.9661	1
Gynosaponin A	C60H102O27	1254.6579	Reductive Deflurination	-F + H	17.9906	1
Gynosaponin A	C60H102O27	1254.6579	Alcohols dehydration	-H2O	18.0106	1
Gynosaponin A	C60H102O27	1254.6579	Defluorination	-F	18.9984	1
Gynosaponin A	C60H102O27	1254.6579	Isopropyl to alcohol	-C3H6 + O	26.052	1
Gynosaponin A	C60H102O27	1254.6579	Decarbonylation	-CO	27.9943	1
Gynosaponin A	C60H102O27	1254.6579	Deethylation	-C2H4	28.0313	1
Gynosaponin A	C60H102O27	1254.6579	Propyl ether to acid	-C3H8 + O	28.0677	1
Gynosaponin A	C60H102O27	1254.6579	Nitro reduction	-O2 + H2	29.9742	1
Gynosaponin A	C60H102O27	1254.6579	Hydroxymethylene loss	-CH2O	30.0106	1
Gynosaponin A	C60H102O27	1254.6579	Reductive Dechlorination	-Cl + H	33.961	1
Gynosaponin A	C60H102O27	1254.6579	Dechlorination	-Cl	34.9689	1
Gynosaponin A	C60H102O27	1254.6579	2 Reductive Defluorination	-F2 + H2	35.9811	1
Gynosaponin A	C60H102O27	1254.6579	2 Defluorination	-F2	37.9968	1
Gynosaponin A	C60H102O27	1254.6579	Tert-butyl to alcohol1	-C4H8 + O	40.0677	1
Gynosaponin A	C60H102O27	1254.6579	Isopropyl dealkylation	-C3H6	42.047	1
Gynosaponin A	C60H102O27	1254.6579	Hydrolysis of Nitrate Esters	-NO2 + H	44.9851	1
Gynosaponin A	C60H102O27	1254.6579	Decarboxylation	-COOH	44.9977	1
Gynosaponin A	C60H102O27	1254.6579	Tert-butyl to dealkylation	-C4H8	56.0626	1
Gynosaponin A	C60H102O27	1254.6579	Oxidative debromination	-Br + OH	61.9156	1
Gynosaponin A	C60H102O27	1254.6579	2 Dechlorination + H	-Cl2 + H2	67.922	1
Gynosaponin A	C60H102O27	1254.6579	Loss of Trifluoromethyl	-CF3 + H	67.9874	1
Gynosaponin A	C60H102O27	1254.6579	2 Dechlorination	-Cl2	69.9377	1
Gynosaponin A	C60H102O27	1254.6579	Debromination + H	-Br + H	77.9105	1
Gynosaponin A	C60H102O27	1254.6579	Debromination	-Br	78.9183	1
Gynosaponin A	C60H102O27	1254.6579	Debenzylation	-C7H6	90.047	1
Gynosaponin A	C60H102O27	1254.6579	2 Debromination + H	-Br2 + H2	155.821	1
Gynosaponin A	C60H102O27	1254.6579	2 Debromination	-Br2	157.837	1
Gynosaponin O	C60H102O27	1254.6579	Oxidative Deamination to alcohol	-NH+O	0.984	1
Gynosaponin O	C60H102O27	1254.6579	Isopropyl to acid	-C2H6+O2	1.9429	1
Gynosaponin O	C60H102O27	1254.6579	Demethylation + hydroxylation	-CH2+O	1.9793	1
Gynosaponin O	C60H102O27	1254.6579	Reduction	+H2	2.0157	1
Gynosaponin O	C60H102O27	1254.6579	Hydroxylation + desaturation	+O-H2	13.9793	1
Gynosaponin O	C60H102O27	1254.6579	Methylation	+CH2	14.0157	2
Gynosaponin O	C60H102O27	1254.6579	Ethyl to carboxylic acid	-CH4+O2	15.9585	1
Gynosaponin O	C60H102O27	1254.6579	Hydroxylation	+O	15.9949	1
Gynosaponin O	C60H102O27	1254.6579	Demethylation + 2 hydroxylation	-CH2+O2	17.9742	1
Gynosaponin O	C60H102O27	1254.6579	Hydration	+H2O	18.0106	1
Gynosaponin O	C60H102O27	1254.6579	Quinone formation	-H2+O2	29.9742	1
Gynosaponin O	C60H102O27	1254.6579	Hydroxylation + methylation	+O+CH2	30.0106	2
Gynosaponin O	C60H102O27	1254.6579	2 Hydroxylation	+O2	31.9898	1
Gynosaponin O	C60H102O27	1254.6579	Alkenes to dihydrodiol	+H2O2	34.0055	1
Gynosaponin O	C60H102O27	1254.6579	Acelylation	+C2H2O	42.0106	2
Gynosaponin O	C60H102O27	1254.6579	3 Hydroxylation	+O3	47.9847	1
Gynosaponin O	C60H102O27	1254.6579	Glycine conjugation	+C2H3NO	57.0215	2
Gynosaponin O	C60H102O27	1254.6579	Sulfate conjugation	+SO3	79.9568	2
Gynosaponin O	C60H102O27	1254.6579	Hydroxylation + sulfation	+SO4	95.9517	2
Gynosaponin O	C60H102O27	1254.6579	Cysteine conjugation	+C3H5NOS	103.009	2
Gynosaponin O	C60H102O27	1254.6579	Taurine conjugation	+C2H5NO2S	107.004	2
Gynosaponin O	C60H102O27	1254.6579	S-Cysteine conjugation	+C3H5NO2S	119.004	2
Gynosaponin O	C60H102O27	1254.6579	Decarboxylation + glucuronidation	+C5H8O5	148.037	2
Gynosaponin O	C60H102O27	1254.6579	N-acetylcysteine conjugation	+C5H7NO3S	161.015	2
Gynosaponin O	C60H102O27	1254.6579	Glucuronide conjugation	+C6H8O6	176.032	2
Gynosaponin O	C60H102O27	1254.6579	2 O-sulfate conjugation	+S2O8	191.904	2
Gynosaponin O	C60H102O27	1254.6579	Hydroxylation + glucuronide conjugation	+C6H8O7	192.027	2
Gynosaponin O	C60H102O27	1254.6579	Glutathione conjugation	+C10H15N3O5S	289.073	2
Gynosaponin O	C60H102O27	1254.6579	Desaturation + S-Glutathione conjugation	+C10H13N3O6S	303.053	2
Gynosaponin O	C60H102O27	1254.6579	S-Glutathione conjugation	+C10H15N3O6S	305.068	2
Gynosaponin O	C60H102O27	1254.6579	OH + S-Glutathione conjugation	+C10H15N3O7S	321.063	2
Gynosaponin O	C60H102O27	1254.6579	2 Glucuronide conjugation	+C12H16O12	352.064	2
Gynosaponin O	C60H102O27	1254.6579	2-ethoxyl to acid	-CH4 + O	0.0364	1
Gynosaponin O	C60H102O27	1254.6579	Oxidative Deamination to ketone	-NH3 + O	1.0316	1
Gynosaponin O	C60H102O27	1254.6579	Oxidative Defluorination	-F + OH	1.9957	1
Gynosaponin O	C60H102O27	1254.6579	Desaturation	-H2	2.0157	1
Gynosaponin O	C60H102O27	1254.6579	Twto sequential desaturations	-H4	4.0313	1
Gynosaponin O	C60H102O27	1254.6579	Ethyl to alcohol	-C2H4 + O	12.0364	1
Gynosaponin O	C60H102O27	1254.6579	Tert-butyl to acid	-C3H8 + O2	12.0728	1
Gynosaponin O	C60H102O27	1254.6579	Demethylation	-CH2	14.0157	1
Gynosaponin O	C60H102O27	1254.6579	Ethyl Ether to acid	-C2H6 + O	14.052	1
Gynosaponin O	C60H102O27	1254.6579	Thioureas to Ureas	-S+ O	15.9772	1
Gynosaponin O	C60H102O27	1254.6579	Sulfoxide to Thioether	-O	15.9949	1
Gynosaponin O	C60H102O27	1254.6579	Oxidative Dechlorination	-Cl + OH	17.9661	1
Gynosaponin O	C60H102O27	1254.6579	Reductive Deflurination	-F + H	17.9906	1
Gynosaponin O	C60H102O27	1254.6579	Alcohols dehydration	-H2O	18.0106	1
Gynosaponin O	C60H102O27	1254.6579	Defluorination	-F	18.9984	1
Gynosaponin O	C60H102O27	1254.6579	Isopropyl to alcohol	-C3H6 + O	26.052	1
Gynosaponin O	C60H102O27	1254.6579	Decarbonylation	-CO	27.9943	1
Gynosaponin O	C60H102O27	1254.6579	Deethylation	-C2H4	28.0313	1
Gynosaponin O	C60H102O27	1254.6579	Propyl ether to acid	-C3H8 + O	28.0677	1
Gynosaponin O	C60H102O27	1254.6579	Nitro reduction	-O2 + H2	29.9742	1
Gynosaponin O	C60H102O27	1254.6579	Hydroxymethylene loss	-CH2O	30.0106	1
Gynosaponin O	C60H102O27	1254.6579	Reductive Dechlorination	-Cl + H	33.961	1
Gynosaponin O	C60H102O27	1254.6579	Dechlorination	-Cl	34.9689	1
Gynosaponin O	C60H102O27	1254.6579	2 Reductive Defluorination	-F2 + H2	35.9811	1
Gynosaponin O	C60H102O27	1254.6579	2 Defluorination	-F2	37.9968	1
Gynosaponin O	C60H102O27	1254.6579	Tert-butyl to alcohol1	-C4H8 + O	40.0677	1
Gynosaponin O	C60H102O27	1254.6579	Isopropyl dealkylation	-C3H6	42.047	1
Gynosaponin O	C60H102O27	1254.6579	Hydrolysis of Nitrate Esters	-NO2 + H	44.9851	1
Gynosaponin O	C60H102O27	1254.6579	Decarboxylation	-COOH	44.9977	1
Gynosaponin O	C60H102O27	1254.6579	Tert-butyl to dealkylation	-C4H8	56.0626	1
Gynosaponin O	C60H102O27	1254.6579	Oxidative debromination	-Br + OH	61.9156	1
Gynosaponin O	C60H102O27	1254.6579	2 Dechlorination + H	-Cl2 + H2	67.922	1
Gynosaponin O	C60H102O27	1254.6579	Loss of Trifluoromethyl	-CF3 + H	67.9874	1
Gynosaponin O	C60H102O27	1254.6579	2 Dechlorination	-Cl2	69.9377	1
Gynosaponin O	C60H102O27	1254.6579	Debromination + H	-Br + H	77.9105	1
Gynosaponin O	C60H102O27	1254.6579	Debromination	-Br	78.9183	1
Gynosaponin O	C60H102O27	1254.6579	Debenzylation	-C7H6	90.047	1
Gynosaponin O	C60H102O27	1254.6579	2 Debromination + H	-Br2 + H2	155.821	1
Gynosaponin O	C60H102O27	1254.6579	2 Debromination	-Br2	157.837	1
Dammar-23-en-12-one, 3-[(O-β-D-glucopyranosyl-(1→6)-O-β-D-glucopyranosyl-(1→3)-O-[6-deoxy-α-L-mannopyranosyl-(1→2)]-β-D-xylopyranosyl)oxy]-21-(β-D-glucopyranosyloxy)-20,25-dihydroxy-, (3β,23E)- (ACI)	C59H98O28	1254.6216	Oxidative Deamination to alcohol	-NH+O	0.984	1
Dammar-23-en-12-one, 3-[(O-β-D-glucopyranosyl-(1→6)-O-β-D-glucopyranosyl-(1→3)-O-[6-deoxy-α-L-mannopyranosyl-(1→2)]-β-D-xylopyranosyl)oxy]-21-(β-D-glucopyranosyloxy)-20,25-dihydroxy-, (3β,23E)- (ACI)	C59H98O28	1254.6216	Isopropyl to acid	-C2H6+O2	1.9429	1
Dammar-23-en-12-one, 3-[(O-β-D-glucopyranosyl-(1→6)-O-β-D-glucopyranosyl-(1→3)-O-[6-deoxy-α-L-mannopyranosyl-(1→2)]-β-D-xylopyranosyl)oxy]-21-(β-D-glucopyranosyloxy)-20,25-dihydroxy-, (3β,23E)- (ACI)	C59H98O28	1254.6216	Demethylation + hydroxylation	-CH2+O	1.9793	1
Dammar-23-en-12-one, 3-[(O-β-D-glucopyranosyl-(1→6)-O-β-D-glucopyranosyl-(1→3)-O-[6-deoxy-α-L-mannopyranosyl-(1→2)]-β-D-xylopyranosyl)oxy]-21-(β-D-glucopyranosyloxy)-20,25-dihydroxy-, (3β,23E)- (ACI)	C59H98O28	1254.6216	Reduction	+H2	2.0157	1
Dammar-23-en-12-one, 3-[(O-β-D-glucopyranosyl-(1→6)-O-β-D-glucopyranosyl-(1→3)-O-[6-deoxy-α-L-mannopyranosyl-(1→2)]-β-D-xylopyranosyl)oxy]-21-(β-D-glucopyranosyloxy)-20,25-dihydroxy-, (3β,23E)- (ACI)	C59H98O28	1254.6216	Hydroxylation + desaturation	+O-H2	13.9793	1
Dammar-23-en-12-one, 3-[(O-β-D-glucopyranosyl-(1→6)-O-β-D-glucopyranosyl-(1→3)-O-[6-deoxy-α-L-mannopyranosyl-(1→2)]-β-D-xylopyranosyl)oxy]-21-(β-D-glucopyranosyloxy)-20,25-dihydroxy-, (3β,23E)- (ACI)	C59H98O28	1254.6216	Methylation	+CH2	14.0157	2
Dammar-23-en-12-one, 3-[(O-β-D-glucopyranosyl-(1→6)-O-β-D-glucopyranosyl-(1→3)-O-[6-deoxy-α-L-mannopyranosyl-(1→2)]-β-D-xylopyranosyl)oxy]-21-(β-D-glucopyranosyloxy)-20,25-dihydroxy-, (3β,23E)- (ACI)	C59H98O28	1254.6216	Ethyl to carboxylic acid	-CH4+O2	15.9585	1
Dammar-23-en-12-one, 3-[(O-β-D-glucopyranosyl-(1→6)-O-β-D-glucopyranosyl-(1→3)-O-[6-deoxy-α-L-mannopyranosyl-(1→2)]-β-D-xylopyranosyl)oxy]-21-(β-D-glucopyranosyloxy)-20,25-dihydroxy-, (3β,23E)- (ACI)	C59H98O28	1254.6216	Hydroxylation	+O	15.9949	1
Dammar-23-en-12-one, 3-[(O-β-D-glucopyranosyl-(1→6)-O-β-D-glucopyranosyl-(1→3)-O-[6-deoxy-α-L-mannopyranosyl-(1→2)]-β-D-xylopyranosyl)oxy]-21-(β-D-glucopyranosyloxy)-20,25-dihydroxy-, (3β,23E)- (ACI)	C59H98O28	1254.6216	Demethylation + 2 hydroxylation	-CH2+O2	17.9742	1
Dammar-23-en-12-one, 3-[(O-β-D-glucopyranosyl-(1→6)-O-β-D-glucopyranosyl-(1→3)-O-[6-deoxy-α-L-mannopyranosyl-(1→2)]-β-D-xylopyranosyl)oxy]-21-(β-D-glucopyranosyloxy)-20,25-dihydroxy-, (3β,23E)- (ACI)	C59H98O28	1254.6216	Hydration	+H2O	18.0106	1
Dammar-23-en-12-one, 3-[(O-β-D-glucopyranosyl-(1→6)-O-β-D-glucopyranosyl-(1→3)-O-[6-deoxy-α-L-mannopyranosyl-(1→2)]-β-D-xylopyranosyl)oxy]-21-(β-D-glucopyranosyloxy)-20,25-dihydroxy-, (3β,23E)- (ACI)	C59H98O28	1254.6216	Quinone formation	-H2+O2	29.9742	1
Dammar-23-en-12-one, 3-[(O-β-D-glucopyranosyl-(1→6)-O-β-D-glucopyranosyl-(1→3)-O-[6-deoxy-α-L-mannopyranosyl-(1→2)]-β-D-xylopyranosyl)oxy]-21-(β-D-glucopyranosyloxy)-20,25-dihydroxy-, (3β,23E)- (ACI)	C59H98O28	1254.6216	Hydroxylation + methylation	+O+CH2	30.0106	2
Dammar-23-en-12-one, 3-[(O-β-D-glucopyranosyl-(1→6)-O-β-D-glucopyranosyl-(1→3)-O-[6-deoxy-α-L-mannopyranosyl-(1→2)]-β-D-xylopyranosyl)oxy]-21-(β-D-glucopyranosyloxy)-20,25-dihydroxy-, (3β,23E)- (ACI)	C59H98O28	1254.6216	2 Hydroxylation	+O2	31.9898	1
Dammar-23-en-12-one, 3-[(O-β-D-glucopyranosyl-(1→6)-O-β-D-glucopyranosyl-(1→3)-O-[6-deoxy-α-L-mannopyranosyl-(1→2)]-β-D-xylopyranosyl)oxy]-21-(β-D-glucopyranosyloxy)-20,25-dihydroxy-, (3β,23E)- (ACI)	C59H98O28	1254.6216	Alkenes to dihydrodiol	+H2O2	34.0055	1
Dammar-23-en-12-one, 3-[(O-β-D-glucopyranosyl-(1→6)-O-β-D-glucopyranosyl-(1→3)-O-[6-deoxy-α-L-mannopyranosyl-(1→2)]-β-D-xylopyranosyl)oxy]-21-(β-D-glucopyranosyloxy)-20,25-dihydroxy-, (3β,23E)- (ACI)	C59H98O28	1254.6216	Acelylation	+C2H2O	42.0106	2
Dammar-23-en-12-one, 3-[(O-β-D-glucopyranosyl-(1→6)-O-β-D-glucopyranosyl-(1→3)-O-[6-deoxy-α-L-mannopyranosyl-(1→2)]-β-D-xylopyranosyl)oxy]-21-(β-D-glucopyranosyloxy)-20,25-dihydroxy-, (3β,23E)- (ACI)	C59H98O28	1254.6216	3 Hydroxylation	+O3	47.9847	1
Dammar-23-en-12-one, 3-[(O-β-D-glucopyranosyl-(1→6)-O-β-D-glucopyranosyl-(1→3)-O-[6-deoxy-α-L-mannopyranosyl-(1→2)]-β-D-xylopyranosyl)oxy]-21-(β-D-glucopyranosyloxy)-20,25-dihydroxy-, (3β,23E)- (ACI)	C59H98O28	1254.6216	Glycine conjugation	+C2H3NO	57.0215	2
Dammar-23-en-12-one, 3-[(O-β-D-glucopyranosyl-(1→6)-O-β-D-glucopyranosyl-(1→3)-O-[6-deoxy-α-L-mannopyranosyl-(1→2)]-β-D-xylopyranosyl)oxy]-21-(β-D-glucopyranosyloxy)-20,25-dihydroxy-, (3β,23E)- (ACI)	C59H98O28	1254.6216	Sulfate conjugation	+SO3	79.9568	2
Dammar-23-en-12-one, 3-[(O-β-D-glucopyranosyl-(1→6)-O-β-D-glucopyranosyl-(1→3)-O-[6-deoxy-α-L-mannopyranosyl-(1→2)]-β-D-xylopyranosyl)oxy]-21-(β-D-glucopyranosyloxy)-20,25-dihydroxy-, (3β,23E)- (ACI)	C59H98O28	1254.6216	Hydroxylation + sulfation	+SO4	95.9517	2
Dammar-23-en-12-one, 3-[(O-β-D-glucopyranosyl-(1→6)-O-β-D-glucopyranosyl-(1→3)-O-[6-deoxy-α-L-mannopyranosyl-(1→2)]-β-D-xylopyranosyl)oxy]-21-(β-D-glucopyranosyloxy)-20,25-dihydroxy-, (3β,23E)- (ACI)	C59H98O28	1254.6216	Cysteine conjugation	+C3H5NOS	103.009	2
Dammar-23-en-12-one, 3-[(O-β-D-glucopyranosyl-(1→6)-O-β-D-glucopyranosyl-(1→3)-O-[6-deoxy-α-L-mannopyranosyl-(1→2)]-β-D-xylopyranosyl)oxy]-21-(β-D-glucopyranosyloxy)-20,25-dihydroxy-, (3β,23E)- (ACI)	C59H98O28	1254.6216	Taurine conjugation	+C2H5NO2S	107.004	2
Dammar-23-en-12-one, 3-[(O-β-D-glucopyranosyl-(1→6)-O-β-D-glucopyranosyl-(1→3)-O-[6-deoxy-α-L-mannopyranosyl-(1→2)]-β-D-xylopyranosyl)oxy]-21-(β-D-glucopyranosyloxy)-20,25-dihydroxy-, (3β,23E)- (ACI)	C59H98O28	1254.6216	S-Cysteine conjugation	+C3H5NO2S	119.004	2
Dammar-23-en-12-one, 3-[(O-β-D-glucopyranosyl-(1→6)-O-β-D-glucopyranosyl-(1→3)-O-[6-deoxy-α-L-mannopyranosyl-(1→2)]-β-D-xylopyranosyl)oxy]-21-(β-D-glucopyranosyloxy)-20,25-dihydroxy-, (3β,23E)- (ACI)	C59H98O28	1254.6216	Decarboxylation + glucuronidation	+C5H8O5	148.037	2
Dammar-23-en-12-one, 3-[(O-β-D-glucopyranosyl-(1→6)-O-β-D-glucopyranosyl-(1→3)-O-[6-deoxy-α-L-mannopyranosyl-(1→2)]-β-D-xylopyranosyl)oxy]-21-(β-D-glucopyranosyloxy)-20,25-dihydroxy-, (3β,23E)- (ACI)	C59H98O28	1254.6216	N-acetylcysteine conjugation	+C5H7NO3S	161.015	2
Dammar-23-en-12-one, 3-[(O-β-D-glucopyranosyl-(1→6)-O-β-D-glucopyranosyl-(1→3)-O-[6-deoxy-α-L-mannopyranosyl-(1→2)]-β-D-xylopyranosyl)oxy]-21-(β-D-glucopyranosyloxy)-20,25-dihydroxy-, (3β,23E)- (ACI)	C59H98O28	1254.6216	Glucuronide conjugation	+C6H8O6	176.032	2
Dammar-23-en-12-one, 3-[(O-β-D-glucopyranosyl-(1→6)-O-β-D-glucopyranosyl-(1→3)-O-[6-deoxy-α-L-mannopyranosyl-(1→2)]-β-D-xylopyranosyl)oxy]-21-(β-D-glucopyranosyloxy)-20,25-dihydroxy-, (3β,23E)- (ACI)	C59H98O28	1254.6216	2 O-sulfate conjugation	+S2O8	191.904	2
Dammar-23-en-12-one, 3-[(O-β-D-glucopyranosyl-(1→6)-O-β-D-glucopyranosyl-(1→3)-O-[6-deoxy-α-L-mannopyranosyl-(1→2)]-β-D-xylopyranosyl)oxy]-21-(β-D-glucopyranosyloxy)-20,25-dihydroxy-, (3β,23E)- (ACI)	C59H98O28	1254.6216	Hydroxylation + glucuronide conjugation	+C6H8O7	192.027	2
Dammar-23-en-12-one, 3-[(O-β-D-glucopyranosyl-(1→6)-O-β-D-glucopyranosyl-(1→3)-O-[6-deoxy-α-L-mannopyranosyl-(1→2)]-β-D-xylopyranosyl)oxy]-21-(β-D-glucopyranosyloxy)-20,25-dihydroxy-, (3β,23E)- (ACI)	C59H98O28	1254.6216	Glutathione conjugation	+C10H15N3O5S	289.073	2
Dammar-23-en-12-one, 3-[(O-β-D-glucopyranosyl-(1→6)-O-β-D-glucopyranosyl-(1→3)-O-[6-deoxy-α-L-mannopyranosyl-(1→2)]-β-D-xylopyranosyl)oxy]-21-(β-D-glucopyranosyloxy)-20,25-dihydroxy-, (3β,23E)- (ACI)	C59H98O28	1254.6216	Desaturation + S-Glutathione conjugation	+C10H13N3O6S	303.053	2
Dammar-23-en-12-one, 3-[(O-β-D-glucopyranosyl-(1→6)-O-β-D-glucopyranosyl-(1→3)-O-[6-deoxy-α-L-mannopyranosyl-(1→2)]-β-D-xylopyranosyl)oxy]-21-(β-D-glucopyranosyloxy)-20,25-dihydroxy-, (3β,23E)- (ACI)	C59H98O28	1254.6216	S-Glutathione conjugation	+C10H15N3O6S	305.068	2
Dammar-23-en-12-one, 3-[(O-β-D-glucopyranosyl-(1→6)-O-β-D-glucopyranosyl-(1→3)-O-[6-deoxy-α-L-mannopyranosyl-(1→2)]-β-D-xylopyranosyl)oxy]-21-(β-D-glucopyranosyloxy)-20,25-dihydroxy-, (3β,23E)- (ACI)	C59H98O28	1254.6216	OH + S-Glutathione conjugation	+C10H15N3O7S	321.063	2
Dammar-23-en-12-one, 3-[(O-β-D-glucopyranosyl-(1→6)-O-β-D-glucopyranosyl-(1→3)-O-[6-deoxy-α-L-mannopyranosyl-(1→2)]-β-D-xylopyranosyl)oxy]-21-(β-D-glucopyranosyloxy)-20,25-dihydroxy-, (3β,23E)- (ACI)	C59H98O28	1254.6216	2 Glucuronide conjugation	+C12H16O12	352.064	2
Dammar-23-en-12-one, 3-[(O-β-D-glucopyranosyl-(1→6)-O-β-D-glucopyranosyl-(1→3)-O-[6-deoxy-α-L-mannopyranosyl-(1→2)]-β-D-xylopyranosyl)oxy]-21-(β-D-glucopyranosyloxy)-20,25-dihydroxy-, (3β,23E)- (ACI)	C59H98O28	1254.6216	2-ethoxyl to acid	-CH4 + O	0.0364	1
Dammar-23-en-12-one, 3-[(O-β-D-glucopyranosyl-(1→6)-O-β-D-glucopyranosyl-(1→3)-O-[6-deoxy-α-L-mannopyranosyl-(1→2)]-β-D-xylopyranosyl)oxy]-21-(β-D-glucopyranosyloxy)-20,25-dihydroxy-, (3β,23E)- (ACI)	C59H98O28	1254.6216	Oxidative Deamination to ketone	-NH3 + O	1.0316	1
Dammar-23-en-12-one, 3-[(O-β-D-glucopyranosyl-(1→6)-O-β-D-glucopyranosyl-(1→3)-O-[6-deoxy-α-L-mannopyranosyl-(1→2)]-β-D-xylopyranosyl)oxy]-21-(β-D-glucopyranosyloxy)-20,25-dihydroxy-, (3β,23E)- (ACI)	C59H98O28	1254.6216	Oxidative Defluorination	-F + OH	1.9957	1
Dammar-23-en-12-one, 3-[(O-β-D-glucopyranosyl-(1→6)-O-β-D-glucopyranosyl-(1→3)-O-[6-deoxy-α-L-mannopyranosyl-(1→2)]-β-D-xylopyranosyl)oxy]-21-(β-D-glucopyranosyloxy)-20,25-dihydroxy-, (3β,23E)- (ACI)	C59H98O28	1254.6216	Desaturation	-H2	2.0157	1
Dammar-23-en-12-one, 3-[(O-β-D-glucopyranosyl-(1→6)-O-β-D-glucopyranosyl-(1→3)-O-[6-deoxy-α-L-mannopyranosyl-(1→2)]-β-D-xylopyranosyl)oxy]-21-(β-D-glucopyranosyloxy)-20,25-dihydroxy-, (3β,23E)- (ACI)	C59H98O28	1254.6216	Twto sequential desaturations	-H4	4.0313	1
Dammar-23-en-12-one, 3-[(O-β-D-glucopyranosyl-(1→6)-O-β-D-glucopyranosyl-(1→3)-O-[6-deoxy-α-L-mannopyranosyl-(1→2)]-β-D-xylopyranosyl)oxy]-21-(β-D-glucopyranosyloxy)-20,25-dihydroxy-, (3β,23E)- (ACI)	C59H98O28	1254.6216	Ethyl to alcohol	-C2H4 + O	12.0364	1
Dammar-23-en-12-one, 3-[(O-β-D-glucopyranosyl-(1→6)-O-β-D-glucopyranosyl-(1→3)-O-[6-deoxy-α-L-mannopyranosyl-(1→2)]-β-D-xylopyranosyl)oxy]-21-(β-D-glucopyranosyloxy)-20,25-dihydroxy-, (3β,23E)- (ACI)	C59H98O28	1254.6216	Tert-butyl to acid	-C3H8 + O2	12.0728	1
Dammar-23-en-12-one, 3-[(O-β-D-glucopyranosyl-(1→6)-O-β-D-glucopyranosyl-(1→3)-O-[6-deoxy-α-L-mannopyranosyl-(1→2)]-β-D-xylopyranosyl)oxy]-21-(β-D-glucopyranosyloxy)-20,25-dihydroxy-, (3β,23E)- (ACI)	C59H98O28	1254.6216	Demethylation	-CH2	14.0157	1
Dammar-23-en-12-one, 3-[(O-β-D-glucopyranosyl-(1→6)-O-β-D-glucopyranosyl-(1→3)-O-[6-deoxy-α-L-mannopyranosyl-(1→2)]-β-D-xylopyranosyl)oxy]-21-(β-D-glucopyranosyloxy)-20,25-dihydroxy-, (3β,23E)- (ACI)	C59H98O28	1254.6216	Ethyl Ether to acid	-C2H6 + O	14.052	1
Dammar-23-en-12-one, 3-[(O-β-D-glucopyranosyl-(1→6)-O-β-D-glucopyranosyl-(1→3)-O-[6-deoxy-α-L-mannopyranosyl-(1→2)]-β-D-xylopyranosyl)oxy]-21-(β-D-glucopyranosyloxy)-20,25-dihydroxy-, (3β,23E)- (ACI)	C59H98O28	1254.6216	Thioureas to Ureas	-S+ O	15.9772	1
Dammar-23-en-12-one, 3-[(O-β-D-glucopyranosyl-(1→6)-O-β-D-glucopyranosyl-(1→3)-O-[6-deoxy-α-L-mannopyranosyl-(1→2)]-β-D-xylopyranosyl)oxy]-21-(β-D-glucopyranosyloxy)-20,25-dihydroxy-, (3β,23E)- (ACI)	C59H98O28	1254.6216	Sulfoxide to Thioether	-O	15.9949	1
Dammar-23-en-12-one, 3-[(O-β-D-glucopyranosyl-(1→6)-O-β-D-glucopyranosyl-(1→3)-O-[6-deoxy-α-L-mannopyranosyl-(1→2)]-β-D-xylopyranosyl)oxy]-21-(β-D-glucopyranosyloxy)-20,25-dihydroxy-, (3β,23E)- (ACI)	C59H98O28	1254.6216	Oxidative Dechlorination	-Cl + OH	17.9661	1
Dammar-23-en-12-one, 3-[(O-β-D-glucopyranosyl-(1→6)-O-β-D-glucopyranosyl-(1→3)-O-[6-deoxy-α-L-mannopyranosyl-(1→2)]-β-D-xylopyranosyl)oxy]-21-(β-D-glucopyranosyloxy)-20,25-dihydroxy-, (3β,23E)- (ACI)	C59H98O28	1254.6216	Reductive Deflurination	-F + H	17.9906	1
Dammar-23-en-12-one, 3-[(O-β-D-glucopyranosyl-(1→6)-O-β-D-glucopyranosyl-(1→3)-O-[6-deoxy-α-L-mannopyranosyl-(1→2)]-β-D-xylopyranosyl)oxy]-21-(β-D-glucopyranosyloxy)-20,25-dihydroxy-, (3β,23E)- (ACI)	C59H98O28	1254.6216	Alcohols dehydration	-H2O	18.0106	1
Dammar-23-en-12-one, 3-[(O-β-D-glucopyranosyl-(1→6)-O-β-D-glucopyranosyl-(1→3)-O-[6-deoxy-α-L-mannopyranosyl-(1→2)]-β-D-xylopyranosyl)oxy]-21-(β-D-glucopyranosyloxy)-20,25-dihydroxy-, (3β,23E)- (ACI)	C59H98O28	1254.6216	Defluorination	-F	18.9984	1
Dammar-23-en-12-one, 3-[(O-β-D-glucopyranosyl-(1→6)-O-β-D-glucopyranosyl-(1→3)-O-[6-deoxy-α-L-mannopyranosyl-(1→2)]-β-D-xylopyranosyl)oxy]-21-(β-D-glucopyranosyloxy)-20,25-dihydroxy-, (3β,23E)- (ACI)	C59H98O28	1254.6216	Isopropyl to alcohol	-C3H6 + O	26.052	1
Dammar-23-en-12-one, 3-[(O-β-D-glucopyranosyl-(1→6)-O-β-D-glucopyranosyl-(1→3)-O-[6-deoxy-α-L-mannopyranosyl-(1→2)]-β-D-xylopyranosyl)oxy]-21-(β-D-glucopyranosyloxy)-20,25-dihydroxy-, (3β,23E)- (ACI)	C59H98O28	1254.6216	Decarbonylation	-CO	27.9943	1
Dammar-23-en-12-one, 3-[(O-β-D-glucopyranosyl-(1→6)-O-β-D-glucopyranosyl-(1→3)-O-[6-deoxy-α-L-mannopyranosyl-(1→2)]-β-D-xylopyranosyl)oxy]-21-(β-D-glucopyranosyloxy)-20,25-dihydroxy-, (3β,23E)- (ACI)	C59H98O28	1254.6216	Deethylation	-C2H4	28.0313	1
Dammar-23-en-12-one, 3-[(O-β-D-glucopyranosyl-(1→6)-O-β-D-glucopyranosyl-(1→3)-O-[6-deoxy-α-L-mannopyranosyl-(1→2)]-β-D-xylopyranosyl)oxy]-21-(β-D-glucopyranosyloxy)-20,25-dihydroxy-, (3β,23E)- (ACI)	C59H98O28	1254.6216	Propyl ether to acid	-C3H8 + O	28.0677	1
Dammar-23-en-12-one, 3-[(O-β-D-glucopyranosyl-(1→6)-O-β-D-glucopyranosyl-(1→3)-O-[6-deoxy-α-L-mannopyranosyl-(1→2)]-β-D-xylopyranosyl)oxy]-21-(β-D-glucopyranosyloxy)-20,25-dihydroxy-, (3β,23E)- (ACI)	C59H98O28	1254.6216	Nitro reduction	-O2 + H2	29.9742	1
Dammar-23-en-12-one, 3-[(O-β-D-glucopyranosyl-(1→6)-O-β-D-glucopyranosyl-(1→3)-O-[6-deoxy-α-L-mannopyranosyl-(1→2)]-β-D-xylopyranosyl)oxy]-21-(β-D-glucopyranosyloxy)-20,25-dihydroxy-, (3β,23E)- (ACI)	C59H98O28	1254.6216	Hydroxymethylene loss	-CH2O	30.0106	1
Dammar-23-en-12-one, 3-[(O-β-D-glucopyranosyl-(1→6)-O-β-D-glucopyranosyl-(1→3)-O-[6-deoxy-α-L-mannopyranosyl-(1→2)]-β-D-xylopyranosyl)oxy]-21-(β-D-glucopyranosyloxy)-20,25-dihydroxy-, (3β,23E)- (ACI)	C59H98O28	1254.6216	Reductive Dechlorination	-Cl + H	33.961	1
Dammar-23-en-12-one, 3-[(O-β-D-glucopyranosyl-(1→6)-O-β-D-glucopyranosyl-(1→3)-O-[6-deoxy-α-L-mannopyranosyl-(1→2)]-β-D-xylopyranosyl)oxy]-21-(β-D-glucopyranosyloxy)-20,25-dihydroxy-, (3β,23E)- (ACI)	C59H98O28	1254.6216	Dechlorination	-Cl	34.9689	1
Dammar-23-en-12-one, 3-[(O-β-D-glucopyranosyl-(1→6)-O-β-D-glucopyranosyl-(1→3)-O-[6-deoxy-α-L-mannopyranosyl-(1→2)]-β-D-xylopyranosyl)oxy]-21-(β-D-glucopyranosyloxy)-20,25-dihydroxy-, (3β,23E)- (ACI)	C59H98O28	1254.6216	2 Reductive Defluorination	-F2 + H2	35.9811	1
Dammar-23-en-12-one, 3-[(O-β-D-glucopyranosyl-(1→6)-O-β-D-glucopyranosyl-(1→3)-O-[6-deoxy-α-L-mannopyranosyl-(1→2)]-β-D-xylopyranosyl)oxy]-21-(β-D-glucopyranosyloxy)-20,25-dihydroxy-, (3β,23E)- (ACI)	C59H98O28	1254.6216	2 Defluorination	-F2	37.9968	1
Dammar-23-en-12-one, 3-[(O-β-D-glucopyranosyl-(1→6)-O-β-D-glucopyranosyl-(1→3)-O-[6-deoxy-α-L-mannopyranosyl-(1→2)]-β-D-xylopyranosyl)oxy]-21-(β-D-glucopyranosyloxy)-20,25-dihydroxy-, (3β,23E)- (ACI)	C59H98O28	1254.6216	Tert-butyl to alcohol1	-C4H8 + O	40.0677	1
Dammar-23-en-12-one, 3-[(O-β-D-glucopyranosyl-(1→6)-O-β-D-glucopyranosyl-(1→3)-O-[6-deoxy-α-L-mannopyranosyl-(1→2)]-β-D-xylopyranosyl)oxy]-21-(β-D-glucopyranosyloxy)-20,25-dihydroxy-, (3β,23E)- (ACI)	C59H98O28	1254.6216	Isopropyl dealkylation	-C3H6	42.047	1
Dammar-23-en-12-one, 3-[(O-β-D-glucopyranosyl-(1→6)-O-β-D-glucopyranosyl-(1→3)-O-[6-deoxy-α-L-mannopyranosyl-(1→2)]-β-D-xylopyranosyl)oxy]-21-(β-D-glucopyranosyloxy)-20,25-dihydroxy-, (3β,23E)- (ACI)	C59H98O28	1254.6216	Hydrolysis of Nitrate Esters	-NO2 + H	44.9851	1
Dammar-23-en-12-one, 3-[(O-β-D-glucopyranosyl-(1→6)-O-β-D-glucopyranosyl-(1→3)-O-[6-deoxy-α-L-mannopyranosyl-(1→2)]-β-D-xylopyranosyl)oxy]-21-(β-D-glucopyranosyloxy)-20,25-dihydroxy-, (3β,23E)- (ACI)	C59H98O28	1254.6216	Decarboxylation	-COOH	44.9977	1
Dammar-23-en-12-one, 3-[(O-β-D-glucopyranosyl-(1→6)-O-β-D-glucopyranosyl-(1→3)-O-[6-deoxy-α-L-mannopyranosyl-(1→2)]-β-D-xylopyranosyl)oxy]-21-(β-D-glucopyranosyloxy)-20,25-dihydroxy-, (3β,23E)- (ACI)	C59H98O28	1254.6216	Tert-butyl to dealkylation	-C4H8	56.0626	1
Dammar-23-en-12-one, 3-[(O-β-D-glucopyranosyl-(1→6)-O-β-D-glucopyranosyl-(1→3)-O-[6-deoxy-α-L-mannopyranosyl-(1→2)]-β-D-xylopyranosyl)oxy]-21-(β-D-glucopyranosyloxy)-20,25-dihydroxy-, (3β,23E)- (ACI)	C59H98O28	1254.6216	Oxidative debromination	-Br + OH	61.9156	1
Dammar-23-en-12-one, 3-[(O-β-D-glucopyranosyl-(1→6)-O-β-D-glucopyranosyl-(1→3)-O-[6-deoxy-α-L-mannopyranosyl-(1→2)]-β-D-xylopyranosyl)oxy]-21-(β-D-glucopyranosyloxy)-20,25-dihydroxy-, (3β,23E)- (ACI)	C59H98O28	1254.6216	2 Dechlorination + H	-Cl2 + H2	67.922	1
Dammar-23-en-12-one, 3-[(O-β-D-glucopyranosyl-(1→6)-O-β-D-glucopyranosyl-(1→3)-O-[6-deoxy-α-L-mannopyranosyl-(1→2)]-β-D-xylopyranosyl)oxy]-21-(β-D-glucopyranosyloxy)-20,25-dihydroxy-, (3β,23E)- (ACI)	C59H98O28	1254.6216	Loss of Trifluoromethyl	-CF3 + H	67.9874	1
Dammar-23-en-12-one, 3-[(O-β-D-glucopyranosyl-(1→6)-O-β-D-glucopyranosyl-(1→3)-O-[6-deoxy-α-L-mannopyranosyl-(1→2)]-β-D-xylopyranosyl)oxy]-21-(β-D-glucopyranosyloxy)-20,25-dihydroxy-, (3β,23E)- (ACI)	C59H98O28	1254.6216	2 Dechlorination	-Cl2	69.9377	1
Dammar-23-en-12-one, 3-[(O-β-D-glucopyranosyl-(1→6)-O-β-D-glucopyranosyl-(1→3)-O-[6-deoxy-α-L-mannopyranosyl-(1→2)]-β-D-xylopyranosyl)oxy]-21-(β-D-glucopyranosyloxy)-20,25-dihydroxy-, (3β,23E)- (ACI)	C59H98O28	1254.6216	Debromination + H	-Br + H	77.9105	1
Dammar-23-en-12-one, 3-[(O-β-D-glucopyranosyl-(1→6)-O-β-D-glucopyranosyl-(1→3)-O-[6-deoxy-α-L-mannopyranosyl-(1→2)]-β-D-xylopyranosyl)oxy]-21-(β-D-glucopyranosyloxy)-20,25-dihydroxy-, (3β,23E)- (ACI)	C59H98O28	1254.6216	Debromination	-Br	78.9183	1
Dammar-23-en-12-one, 3-[(O-β-D-glucopyranosyl-(1→6)-O-β-D-glucopyranosyl-(1→3)-O-[6-deoxy-α-L-mannopyranosyl-(1→2)]-β-D-xylopyranosyl)oxy]-21-(β-D-glucopyranosyloxy)-20,25-dihydroxy-, (3β,23E)- (ACI)	C59H98O28	1254.6216	Debenzylation	-C7H6	90.047	1
Dammar-23-en-12-one, 3-[(O-β-D-glucopyranosyl-(1→6)-O-β-D-glucopyranosyl-(1→3)-O-[6-deoxy-α-L-mannopyranosyl-(1→2)]-β-D-xylopyranosyl)oxy]-21-(β-D-glucopyranosyloxy)-20,25-dihydroxy-, (3β,23E)- (ACI)	C59H98O28	1254.6216	2 Debromination + H	-Br2 + H2	155.821	1
Dammar-23-en-12-one, 3-[(O-β-D-glucopyranosyl-(1→6)-O-β-D-glucopyranosyl-(1→3)-O-[6-deoxy-α-L-mannopyranosyl-(1→2)]-β-D-xylopyranosyl)oxy]-21-(β-D-glucopyranosyloxy)-20,25-dihydroxy-, (3β,23E)- (ACI)	C59H98O28	1254.6216	2 Debromination	-Br2	157.837	1
Gypenoside XC	C59H100O27	1240.6423	Oxidative Deamination to alcohol	-NH+O	0.984	1
Gypenoside XC	C59H100O27	1240.6423	Isopropyl to acid	-C2H6+O2	1.9429	1
Gypenoside XC	C59H100O27	1240.6423	Demethylation + hydroxylation	-CH2+O	1.9793	1
Gypenoside XC	C59H100O27	1240.6423	Reduction	+H2	2.0157	1
Gypenoside XC	C59H100O27	1240.6423	Hydroxylation + desaturation	+O-H2	13.9793	1
Gypenoside XC	C59H100O27	1240.6423	Methylation	+CH2	14.0157	2
Gypenoside XC	C59H100O27	1240.6423	Ethyl to carboxylic acid	-CH4+O2	15.9585	1
Gypenoside XC	C59H100O27	1240.6423	Hydroxylation	+O	15.9949	1
Gypenoside XC	C59H100O27	1240.6423	Demethylation + 2 hydroxylation	-CH2+O2	17.9742	1
Gypenoside XC	C59H100O27	1240.6423	Hydration	+H2O	18.0106	1
Gypenoside XC	C59H100O27	1240.6423	Quinone formation	-H2+O2	29.9742	1
Gypenoside XC	C59H100O27	1240.6423	Hydroxylation + methylation	+O+CH2	30.0106	2
Gypenoside XC	C59H100O27	1240.6423	2 Hydroxylation	+O2	31.9898	1
Gypenoside XC	C59H100O27	1240.6423	Alkenes to dihydrodiol	+H2O2	34.0055	1
Gypenoside XC	C59H100O27	1240.6423	Acelylation	+C2H2O	42.0106	2
Gypenoside XC	C59H100O27	1240.6423	3 Hydroxylation	+O3	47.9847	1
Gypenoside XC	C59H100O27	1240.6423	Glycine conjugation	+C2H3NO	57.0215	2
Gypenoside XC	C59H100O27	1240.6423	Sulfate conjugation	+SO3	79.9568	2
Gypenoside XC	C59H100O27	1240.6423	Hydroxylation + sulfation	+SO4	95.9517	2
Gypenoside XC	C59H100O27	1240.6423	Cysteine conjugation	+C3H5NOS	103.009	2
Gypenoside XC	C59H100O27	1240.6423	Taurine conjugation	+C2H5NO2S	107.004	2
Gypenoside XC	C59H100O27	1240.6423	S-Cysteine conjugation	+C3H5NO2S	119.004	2
Gypenoside XC	C59H100O27	1240.6423	Decarboxylation + glucuronidation	+C5H8O5	148.037	2
Gypenoside XC	C59H100O27	1240.6423	N-acetylcysteine conjugation	+C5H7NO3S	161.015	2
Gypenoside XC	C59H100O27	1240.6423	Glucuronide conjugation	+C6H8O6	176.032	2
Gypenoside XC	C59H100O27	1240.6423	2 O-sulfate conjugation	+S2O8	191.904	2
Gypenoside XC	C59H100O27	1240.6423	Hydroxylation + glucuronide conjugation	+C6H8O7	192.027	2
Gypenoside XC	C59H100O27	1240.6423	Glutathione conjugation	+C10H15N3O5S	289.073	2
Gypenoside XC	C59H100O27	1240.6423	Desaturation + S-Glutathione conjugation	+C10H13N3O6S	303.053	2
Gypenoside XC	C59H100O27	1240.6423	S-Glutathione conjugation	+C10H15N3O6S	305.068	2
Gypenoside XC	C59H100O27	1240.6423	OH + S-Glutathione conjugation	+C10H15N3O7S	321.063	2
Gypenoside XC	C59H100O27	1240.6423	2 Glucuronide conjugation	+C12H16O12	352.064	2
Gypenoside XC	C59H100O27	1240.6423	2-ethoxyl to acid	-CH4 + O	0.0364	1
Gypenoside XC	C59H100O27	1240.6423	Oxidative Deamination to ketone	-NH3 + O	1.0316	1
Gypenoside XC	C59H100O27	1240.6423	Oxidative Defluorination	-F + OH	1.9957	1
Gypenoside XC	C59H100O27	1240.6423	Desaturation	-H2	2.0157	1
Gypenoside XC	C59H100O27	1240.6423	Twto sequential desaturations	-H4	4.0313	1
Gypenoside XC	C59H100O27	1240.6423	Ethyl to alcohol	-C2H4 + O	12.0364	1
Gypenoside XC	C59H100O27	1240.6423	Tert-butyl to acid	-C3H8 + O2	12.0728	1
Gypenoside XC	C59H100O27	1240.6423	Demethylation	-CH2	14.0157	1
Gypenoside XC	C59H100O27	1240.6423	Ethyl Ether to acid	-C2H6 + O	14.052	1
Gypenoside XC	C59H100O27	1240.6423	Thioureas to Ureas	-S+ O	15.9772	1
Gypenoside XC	C59H100O27	1240.6423	Sulfoxide to Thioether	-O	15.9949	1
Gypenoside XC	C59H100O27	1240.6423	Oxidative Dechlorination	-Cl + OH	17.9661	1
Gypenoside XC	C59H100O27	1240.6423	Reductive Deflurination	-F + H	17.9906	1
Gypenoside XC	C59H100O27	1240.6423	Alcohols dehydration	-H2O	18.0106	1
Gypenoside XC	C59H100O27	1240.6423	Defluorination	-F	18.9984	1
Gypenoside XC	C59H100O27	1240.6423	Isopropyl to alcohol	-C3H6 + O	26.052	1
Gypenoside XC	C59H100O27	1240.6423	Decarbonylation	-CO	27.9943	1
Gypenoside XC	C59H100O27	1240.6423	Deethylation	-C2H4	28.0313	1
Gypenoside XC	C59H100O27	1240.6423	Propyl ether to acid	-C3H8 + O	28.0677	1
Gypenoside XC	C59H100O27	1240.6423	Nitro reduction	-O2 + H2	29.9742	1
Gypenoside XC	C59H100O27	1240.6423	Hydroxymethylene loss	-CH2O	30.0106	1
Gypenoside XC	C59H100O27	1240.6423	Reductive Dechlorination	-Cl + H	33.961	1
Gypenoside XC	C59H100O27	1240.6423	Dechlorination	-Cl	34.9689	1
Gypenoside XC	C59H100O27	1240.6423	2 Reductive Defluorination	-F2 + H2	35.9811	1
Gypenoside XC	C59H100O27	1240.6423	2 Defluorination	-F2	37.9968	1
Gypenoside XC	C59H100O27	1240.6423	Tert-butyl to alcohol1	-C4H8 + O	40.0677	1
Gypenoside XC	C59H100O27	1240.6423	Isopropyl dealkylation	-C3H6	42.047	1
Gypenoside XC	C59H100O27	1240.6423	Hydrolysis of Nitrate Esters	-NO2 + H	44.9851	1
Gypenoside XC	C59H100O27	1240.6423	Decarboxylation	-COOH	44.9977	1
Gypenoside XC	C59H100O27	1240.6423	Tert-butyl to dealkylation	-C4H8	56.0626	1
Gypenoside XC	C59H100O27	1240.6423	Oxidative debromination	-Br + OH	61.9156	1
Gypenoside XC	C59H100O27	1240.6423	2 Dechlorination + H	-Cl2 + H2	67.922	1
Gypenoside XC	C59H100O27	1240.6423	Loss of Trifluoromethyl	-CF3 + H	67.9874	1
Gypenoside XC	C59H100O27	1240.6423	2 Dechlorination	-Cl2	69.9377	1
Gypenoside XC	C59H100O27	1240.6423	Debromination + H	-Br + H	77.9105	1
Gypenoside XC	C59H100O27	1240.6423	Debromination	-Br	78.9183	1
Gypenoside XC	C59H100O27	1240.6423	Debenzylation	-C7H6	90.047	1
Gypenoside XC	C59H100O27	1240.6423	2 Debromination + H	-Br2 + H2	155.821	1
Gypenoside XC	C59H100O27	1240.6423	2 Debromination	-Br2	157.837	1
Gypenoside XCVIII	C59H100O27	1240.6423	Oxidative Deamination to alcohol	-NH+O	0.984	1
Gypenoside XCVIII	C59H100O27	1240.6423	Isopropyl to acid	-C2H6+O2	1.9429	1
Gypenoside XCVIII	C59H100O27	1240.6423	Demethylation + hydroxylation	-CH2+O	1.9793	1
Gypenoside XCVIII	C59H100O27	1240.6423	Reduction	+H2	2.0157	1
Gypenoside XCVIII	C59H100O27	1240.6423	Hydroxylation + desaturation	+O-H2	13.9793	1
Gypenoside XCVIII	C59H100O27	1240.6423	Methylation	+CH2	14.0157	2
Gypenoside XCVIII	C59H100O27	1240.6423	Ethyl to carboxylic acid	-CH4+O2	15.9585	1
Gypenoside XCVIII	C59H100O27	1240.6423	Hydroxylation	+O	15.9949	1
Gypenoside XCVIII	C59H100O27	1240.6423	Demethylation + 2 hydroxylation	-CH2+O2	17.9742	1
Gypenoside XCVIII	C59H100O27	1240.6423	Hydration	+H2O	18.0106	1
Gypenoside XCVIII	C59H100O27	1240.6423	Quinone formation	-H2+O2	29.9742	1
Gypenoside XCVIII	C59H100O27	1240.6423	Hydroxylation + methylation	+O+CH2	30.0106	2
Gypenoside XCVIII	C59H100O27	1240.6423	2 Hydroxylation	+O2	31.9898	1
Gypenoside XCVIII	C59H100O27	1240.6423	Alkenes to dihydrodiol	+H2O2	34.0055	1
Gypenoside XCVIII	C59H100O27	1240.6423	Acelylation	+C2H2O	42.0106	2
Gypenoside XCVIII	C59H100O27	1240.6423	3 Hydroxylation	+O3	47.9847	1
Gypenoside XCVIII	C59H100O27	1240.6423	Glycine conjugation	+C2H3NO	57.0215	2
Gypenoside XCVIII	C59H100O27	1240.6423	Sulfate conjugation	+SO3	79.9568	2
Gypenoside XCVIII	C59H100O27	1240.6423	Hydroxylation + sulfation	+SO4	95.9517	2
Gypenoside XCVIII	C59H100O27	1240.6423	Cysteine conjugation	+C3H5NOS	103.009	2
Gypenoside XCVIII	C59H100O27	1240.6423	Taurine conjugation	+C2H5NO2S	107.004	2
Gypenoside XCVIII	C59H100O27	1240.6423	S-Cysteine conjugation	+C3H5NO2S	119.004	2
Gypenoside XCVIII	C59H100O27	1240.6423	Decarboxylation + glucuronidation	+C5H8O5	148.037	2
Gypenoside XCVIII	C59H100O27	1240.6423	N-acetylcysteine conjugation	+C5H7NO3S	161.015	2
Gypenoside XCVIII	C59H100O27	1240.6423	Glucuronide conjugation	+C6H8O6	176.032	2
Gypenoside XCVIII	C59H100O27	1240.6423	2 O-sulfate conjugation	+S2O8	191.904	2
Gypenoside XCVIII	C59H100O27	1240.6423	Hydroxylation + glucuronide conjugation	+C6H8O7	192.027	2
Gypenoside XCVIII	C59H100O27	1240.6423	Glutathione conjugation	+C10H15N3O5S	289.073	2
Gypenoside XCVIII	C59H100O27	1240.6423	Desaturation + S-Glutathione conjugation	+C10H13N3O6S	303.053	2
Gypenoside XCVIII	C59H100O27	1240.6423	S-Glutathione conjugation	+C10H15N3O6S	305.068	2
Gypenoside XCVIII	C59H100O27	1240.6423	OH + S-Glutathione conjugation	+C10H15N3O7S	321.063	2
Gypenoside XCVIII	C59H100O27	1240.6423	2 Glucuronide conjugation	+C12H16O12	352.064	2
Gypenoside XCVIII	C59H100O27	1240.6423	2-ethoxyl to acid	-CH4 + O	0.0364	1
Gypenoside XCVIII	C59H100O27	1240.6423	Oxidative Deamination to ketone	-NH3 + O	1.0316	1
Gypenoside XCVIII	C59H100O27	1240.6423	Oxidative Defluorination	-F + OH	1.9957	1
Gypenoside XCVIII	C59H100O27	1240.6423	Desaturation	-H2	2.0157	1
Gypenoside XCVIII	C59H100O27	1240.6423	Twto sequential desaturations	-H4	4.0313	1
Gypenoside XCVIII	C59H100O27	1240.6423	Ethyl to alcohol	-C2H4 + O	12.0364	1
Gypenoside XCVIII	C59H100O27	1240.6423	Tert-butyl to acid	-C3H8 + O2	12.0728	1
Gypenoside XCVIII	C59H100O27	1240.6423	Demethylation	-CH2	14.0157	1
Gypenoside XCVIII	C59H100O27	1240.6423	Ethyl Ether to acid	-C2H6 + O	14.052	1
Gypenoside XCVIII	C59H100O27	1240.6423	Thioureas to Ureas	-S+ O	15.9772	1
Gypenoside XCVIII	C59H100O27	1240.6423	Sulfoxide to Thioether	-O	15.9949	1
Gypenoside XCVIII	C59H100O27	1240.6423	Oxidative Dechlorination	-Cl + OH	17.9661	1
Gypenoside XCVIII	C59H100O27	1240.6423	Reductive Deflurination	-F + H	17.9906	1
Gypenoside XCVIII	C59H100O27	1240.6423	Alcohols dehydration	-H2O	18.0106	1
Gypenoside XCVIII	C59H100O27	1240.6423	Defluorination	-F	18.9984	1
Gypenoside XCVIII	C59H100O27	1240.6423	Isopropyl to alcohol	-C3H6 + O	26.052	1
Gypenoside XCVIII	C59H100O27	1240.6423	Decarbonylation	-CO	27.9943	1
Gypenoside XCVIII	C59H100O27	1240.6423	Deethylation	-C2H4	28.0313	1
Gypenoside XCVIII	C59H100O27	1240.6423	Propyl ether to acid	-C3H8 + O	28.0677	1
Gypenoside XCVIII	C59H100O27	1240.6423	Nitro reduction	-O2 + H2	29.9742	1
Gypenoside XCVIII	C59H100O27	1240.6423	Hydroxymethylene loss	-CH2O	30.0106	1
Gypenoside XCVIII	C59H100O27	1240.6423	Reductive Dechlorination	-Cl + H	33.961	1
Gypenoside XCVIII	C59H100O27	1240.6423	Dechlorination	-Cl	34.9689	1
Gypenoside XCVIII	C59H100O27	1240.6423	2 Reductive Defluorination	-F2 + H2	35.9811	1
Gypenoside XCVIII	C59H100O27	1240.6423	2 Defluorination	-F2	37.9968	1
Gypenoside XCVIII	C59H100O27	1240.6423	Tert-butyl to alcohol1	-C4H8 + O	40.0677	1
Gypenoside XCVIII	C59H100O27	1240.6423	Isopropyl dealkylation	-C3H6	42.047	1
Gypenoside XCVIII	C59H100O27	1240.6423	Hydrolysis of Nitrate Esters	-NO2 + H	44.9851	1
Gypenoside XCVIII	C59H100O27	1240.6423	Decarboxylation	-COOH	44.9977	1
Gypenoside XCVIII	C59H100O27	1240.6423	Tert-butyl to dealkylation	-C4H8	56.0626	1
Gypenoside XCVIII	C59H100O27	1240.6423	Oxidative debromination	-Br + OH	61.9156	1
Gypenoside XCVIII	C59H100O27	1240.6423	2 Dechlorination + H	-Cl2 + H2	67.922	1
Gypenoside XCVIII	C59H100O27	1240.6423	Loss of Trifluoromethyl	-CF3 + H	67.9874	1
Gypenoside XCVIII	C59H100O27	1240.6423	2 Dechlorination	-Cl2	69.9377	1
Gypenoside XCVIII	C59H100O27	1240.6423	Debromination + H	-Br + H	77.9105	1
Gypenoside XCVIII	C59H100O27	1240.6423	Debromination	-Br	78.9183	1
Gypenoside XCVIII	C59H100O27	1240.6423	Debenzylation	-C7H6	90.047	1
Gypenoside XCVIII	C59H100O27	1240.6423	2 Debromination + H	-Br2 + H2	155.821	1
Gypenoside XCVIII	C59H100O27	1240.6423	2 Debromination	-Br2	157.837	1
Gypenoside CI	C59H100O27	1240.6423	Oxidative Deamination to alcohol	-NH+O	0.984	1
Gypenoside CI	C59H100O27	1240.6423	Isopropyl to acid	-C2H6+O2	1.9429	1
Gypenoside CI	C59H100O27	1240.6423	Demethylation + hydroxylation	-CH2+O	1.9793	1
Gypenoside CI	C59H100O27	1240.6423	Reduction	+H2	2.0157	1
Gypenoside CI	C59H100O27	1240.6423	Hydroxylation + desaturation	+O-H2	13.9793	1
Gypenoside CI	C59H100O27	1240.6423	Methylation	+CH2	14.0157	2
Gypenoside CI	C59H100O27	1240.6423	Ethyl to carboxylic acid	-CH4+O2	15.9585	1
Gypenoside CI	C59H100O27	1240.6423	Hydroxylation	+O	15.9949	1
Gypenoside CI	C59H100O27	1240.6423	Demethylation + 2 hydroxylation	-CH2+O2	17.9742	1
Gypenoside CI	C59H100O27	1240.6423	Hydration	+H2O	18.0106	1
Gypenoside CI	C59H100O27	1240.6423	Quinone formation	-H2+O2	29.9742	1
Gypenoside CI	C59H100O27	1240.6423	Hydroxylation + methylation	+O+CH2	30.0106	2
Gypenoside CI	C59H100O27	1240.6423	2 Hydroxylation	+O2	31.9898	1
Gypenoside CI	C59H100O27	1240.6423	Alkenes to dihydrodiol	+H2O2	34.0055	1
Gypenoside CI	C59H100O27	1240.6423	Acelylation	+C2H2O	42.0106	2
Gypenoside CI	C59H100O27	1240.6423	3 Hydroxylation	+O3	47.9847	1
Gypenoside CI	C59H100O27	1240.6423	Glycine conjugation	+C2H3NO	57.0215	2
Gypenoside CI	C59H100O27	1240.6423	Sulfate conjugation	+SO3	79.9568	2
Gypenoside CI	C59H100O27	1240.6423	Hydroxylation + sulfation	+SO4	95.9517	2
Gypenoside CI	C59H100O27	1240.6423	Cysteine conjugation	+C3H5NOS	103.009	2
Gypenoside CI	C59H100O27	1240.6423	Taurine conjugation	+C2H5NO2S	107.004	2
Gypenoside CI	C59H100O27	1240.6423	S-Cysteine conjugation	+C3H5NO2S	119.004	2
Gypenoside CI	C59H100O27	1240.6423	Decarboxylation + glucuronidation	+C5H8O5	148.037	2
Gypenoside CI	C59H100O27	1240.6423	N-acetylcysteine conjugation	+C5H7NO3S	161.015	2
Gypenoside CI	C59H100O27	1240.6423	Glucuronide conjugation	+C6H8O6	176.032	2
Gypenoside CI	C59H100O27	1240.6423	2 O-sulfate conjugation	+S2O8	191.904	2
Gypenoside CI	C59H100O27	1240.6423	Hydroxylation + glucuronide conjugation	+C6H8O7	192.027	2
Gypenoside CI	C59H100O27	1240.6423	Glutathione conjugation	+C10H15N3O5S	289.073	2
Gypenoside CI	C59H100O27	1240.6423	Desaturation + S-Glutathione conjugation	+C10H13N3O6S	303.053	2
Gypenoside CI	C59H100O27	1240.6423	S-Glutathione conjugation	+C10H15N3O6S	305.068	2
Gypenoside CI	C59H100O27	1240.6423	OH + S-Glutathione conjugation	+C10H15N3O7S	321.063	2
Gypenoside CI	C59H100O27	1240.6423	2 Glucuronide conjugation	+C12H16O12	352.064	2
Gypenoside CI	C59H100O27	1240.6423	2-ethoxyl to acid	-CH4 + O	0.0364	1
Gypenoside CI	C59H100O27	1240.6423	Oxidative Deamination to ketone	-NH3 + O	1.0316	1
Gypenoside CI	C59H100O27	1240.6423	Oxidative Defluorination	-F + OH	1.9957	1
Gypenoside CI	C59H100O27	1240.6423	Desaturation	-H2	2.0157	1
Gypenoside CI	C59H100O27	1240.6423	Twto sequential desaturations	-H4	4.0313	1
Gypenoside CI	C59H100O27	1240.6423	Ethyl to alcohol	-C2H4 + O	12.0364	1
Gypenoside CI	C59H100O27	1240.6423	Tert-butyl to acid	-C3H8 + O2	12.0728	1
Gypenoside CI	C59H100O27	1240.6423	Demethylation	-CH2	14.0157	1
Gypenoside CI	C59H100O27	1240.6423	Ethyl Ether to acid	-C2H6 + O	14.052	1
Gypenoside CI	C59H100O27	1240.6423	Thioureas to Ureas	-S+ O	15.9772	1
Gypenoside CI	C59H100O27	1240.6423	Sulfoxide to Thioether	-O	15.9949	1
Gypenoside CI	C59H100O27	1240.6423	Oxidative Dechlorination	-Cl + OH	17.9661	1
Gypenoside CI	C59H100O27	1240.6423	Reductive Deflurination	-F + H	17.9906	1
Gypenoside CI	C59H100O27	1240.6423	Alcohols dehydration	-H2O	18.0106	1
Gypenoside CI	C59H100O27	1240.6423	Defluorination	-F	18.9984	1
Gypenoside CI	C59H100O27	1240.6423	Isopropyl to alcohol	-C3H6 + O	26.052	1
Gypenoside CI	C59H100O27	1240.6423	Decarbonylation	-CO	27.9943	1
Gypenoside CI	C59H100O27	1240.6423	Deethylation	-C2H4	28.0313	1
Gypenoside CI	C59H100O27	1240.6423	Propyl ether to acid	-C3H8 + O	28.0677	1
Gypenoside CI	C59H100O27	1240.6423	Nitro reduction	-O2 + H2	29.9742	1
Gypenoside CI	C59H100O27	1240.6423	Hydroxymethylene loss	-CH2O	30.0106	1
Gypenoside CI	C59H100O27	1240.6423	Reductive Dechlorination	-Cl + H	33.961	1
Gypenoside CI	C59H100O27	1240.6423	Dechlorination	-Cl	34.9689	1
Gypenoside CI	C59H100O27	1240.6423	2 Reductive Defluorination	-F2 + H2	35.9811	1
Gypenoside CI	C59H100O27	1240.6423	2 Defluorination	-F2	37.9968	1
Gypenoside CI	C59H100O27	1240.6423	Tert-butyl to alcohol1	-C4H8 + O	40.0677	1
Gypenoside CI	C59H100O27	1240.6423	Isopropyl dealkylation	-C3H6	42.047	1
Gypenoside CI	C59H100O27	1240.6423	Hydrolysis of Nitrate Esters	-NO2 + H	44.9851	1
Gypenoside CI	C59H100O27	1240.6423	Decarboxylation	-COOH	44.9977	1
Gypenoside CI	C59H100O27	1240.6423	Tert-butyl to dealkylation	-C4H8	56.0626	1
Gypenoside CI	C59H100O27	1240.6423	Oxidative debromination	-Br + OH	61.9156	1
Gypenoside CI	C59H100O27	1240.6423	2 Dechlorination + H	-Cl2 + H2	67.922	1
Gypenoside CI	C59H100O27	1240.6423	Loss of Trifluoromethyl	-CF3 + H	67.9874	1
Gypenoside CI	C59H100O27	1240.6423	2 Dechlorination	-Cl2	69.9377	1
Gypenoside CI	C59H100O27	1240.6423	Debromination + H	-Br + H	77.9105	1
Gypenoside CI	C59H100O27	1240.6423	Debromination	-Br	78.9183	1
Gypenoside CI	C59H100O27	1240.6423	Debenzylation	-C7H6	90.047	1
Gypenoside CI	C59H100O27	1240.6423	2 Debromination + H	-Br2 + H2	155.821	1
Gypenoside CI	C59H100O27	1240.6423	2 Debromination	-Br2	157.837	1
Gypenoside II	C60H102O26	1238.663	Oxidative Deamination to alcohol	-NH+O	0.984	1
Gypenoside II	C60H102O26	1238.663	Isopropyl to acid	-C2H6+O2	1.9429	1
Gypenoside II	C60H102O26	1238.663	Demethylation + hydroxylation	-CH2+O	1.9793	1
Gypenoside II	C60H102O26	1238.663	Reduction	+H2	2.0157	1
Gypenoside II	C60H102O26	1238.663	Hydroxylation + desaturation	+O-H2	13.9793	1
Gypenoside II	C60H102O26	1238.663	Methylation	+CH2	14.0157	2
Gypenoside II	C60H102O26	1238.663	Ethyl to carboxylic acid	-CH4+O2	15.9585	1
Gypenoside II	C60H102O26	1238.663	Hydroxylation	+O	15.9949	1
Gypenoside II	C60H102O26	1238.663	Demethylation + 2 hydroxylation	-CH2+O2	17.9742	1
Gypenoside II	C60H102O26	1238.663	Hydration	+H2O	18.0106	1
Gypenoside II	C60H102O26	1238.663	Quinone formation	-H2+O2	29.9742	1
Gypenoside II	C60H102O26	1238.663	Hydroxylation + methylation	+O+CH2	30.0106	2
Gypenoside II	C60H102O26	1238.663	2 Hydroxylation	+O2	31.9898	1
Gypenoside II	C60H102O26	1238.663	Alkenes to dihydrodiol	+H2O2	34.0055	1
Gypenoside II	C60H102O26	1238.663	Acelylation	+C2H2O	42.0106	2
Gypenoside II	C60H102O26	1238.663	3 Hydroxylation	+O3	47.9847	1
Gypenoside II	C60H102O26	1238.663	Glycine conjugation	+C2H3NO	57.0215	2
Gypenoside II	C60H102O26	1238.663	Sulfate conjugation	+SO3	79.9568	2
Gypenoside II	C60H102O26	1238.663	Hydroxylation + sulfation	+SO4	95.9517	2
Gypenoside II	C60H102O26	1238.663	Cysteine conjugation	+C3H5NOS	103.009	2
Gypenoside II	C60H102O26	1238.663	Taurine conjugation	+C2H5NO2S	107.004	2
Gypenoside II	C60H102O26	1238.663	S-Cysteine conjugation	+C3H5NO2S	119.004	2
Gypenoside II	C60H102O26	1238.663	Decarboxylation + glucuronidation	+C5H8O5	148.037	2
Gypenoside II	C60H102O26	1238.663	N-acetylcysteine conjugation	+C5H7NO3S	161.015	2
Gypenoside II	C60H102O26	1238.663	Glucuronide conjugation	+C6H8O6	176.032	2
Gypenoside II	C60H102O26	1238.663	2 O-sulfate conjugation	+S2O8	191.904	2
Gypenoside II	C60H102O26	1238.663	Hydroxylation + glucuronide conjugation	+C6H8O7	192.027	2
Gypenoside II	C60H102O26	1238.663	Glutathione conjugation	+C10H15N3O5S	289.073	2
Gypenoside II	C60H102O26	1238.663	Desaturation + S-Glutathione conjugation	+C10H13N3O6S	303.053	2
Gypenoside II	C60H102O26	1238.663	S-Glutathione conjugation	+C10H15N3O6S	305.068	2
Gypenoside II	C60H102O26	1238.663	OH + S-Glutathione conjugation	+C10H15N3O7S	321.063	2
Gypenoside II	C60H102O26	1238.663	2 Glucuronide conjugation	+C12H16O12	352.064	2
Gypenoside II	C60H102O26	1238.663	2-ethoxyl to acid	-CH4 + O	0.0364	1
Gypenoside II	C60H102O26	1238.663	Oxidative Deamination to ketone	-NH3 + O	1.0316	1
Gypenoside II	C60H102O26	1238.663	Oxidative Defluorination	-F + OH	1.9957	1
Gypenoside II	C60H102O26	1238.663	Desaturation	-H2	2.0157	1
Gypenoside II	C60H102O26	1238.663	Twto sequential desaturations	-H4	4.0313	1
Gypenoside II	C60H102O26	1238.663	Ethyl to alcohol	-C2H4 + O	12.0364	1
Gypenoside II	C60H102O26	1238.663	Tert-butyl to acid	-C3H8 + O2	12.0728	1
Gypenoside II	C60H102O26	1238.663	Demethylation	-CH2	14.0157	1
Gypenoside II	C60H102O26	1238.663	Ethyl Ether to acid	-C2H6 + O	14.052	1
Gypenoside II	C60H102O26	1238.663	Thioureas to Ureas	-S+ O	15.9772	1
Gypenoside II	C60H102O26	1238.663	Sulfoxide to Thioether	-O	15.9949	1
Gypenoside II	C60H102O26	1238.663	Oxidative Dechlorination	-Cl + OH	17.9661	1
Gypenoside II	C60H102O26	1238.663	Reductive Deflurination	-F + H	17.9906	1
Gypenoside II	C60H102O26	1238.663	Alcohols dehydration	-H2O	18.0106	1
Gypenoside II	C60H102O26	1238.663	Defluorination	-F	18.9984	1
Gypenoside II	C60H102O26	1238.663	Isopropyl to alcohol	-C3H6 + O	26.052	1
Gypenoside II	C60H102O26	1238.663	Decarbonylation	-CO	27.9943	1
Gypenoside II	C60H102O26	1238.663	Deethylation	-C2H4	28.0313	1
Gypenoside II	C60H102O26	1238.663	Propyl ether to acid	-C3H8 + O	28.0677	1
Gypenoside II	C60H102O26	1238.663	Nitro reduction	-O2 + H2	29.9742	1
Gypenoside II	C60H102O26	1238.663	Hydroxymethylene loss	-CH2O	30.0106	1
Gypenoside II	C60H102O26	1238.663	Reductive Dechlorination	-Cl + H	33.961	1
Gypenoside II	C60H102O26	1238.663	Dechlorination	-Cl	34.9689	1
Gypenoside II	C60H102O26	1238.663	2 Reductive Defluorination	-F2 + H2	35.9811	1
Gypenoside II	C60H102O26	1238.663	2 Defluorination	-F2	37.9968	1
Gypenoside II	C60H102O26	1238.663	Tert-butyl to alcohol1	-C4H8 + O	40.0677	1
Gypenoside II	C60H102O26	1238.663	Isopropyl dealkylation	-C3H6	42.047	1
Gypenoside II	C60H102O26	1238.663	Hydrolysis of Nitrate Esters	-NO2 + H	44.9851	1
Gypenoside II	C60H102O26	1238.663	Decarboxylation	-COOH	44.9977	1
Gypenoside II	C60H102O26	1238.663	Tert-butyl to dealkylation	-C4H8	56.0626	1
Gypenoside II	C60H102O26	1238.663	Oxidative debromination	-Br + OH	61.9156	1
Gypenoside II	C60H102O26	1238.663	2 Dechlorination + H	-Cl2 + H2	67.922	1
Gypenoside II	C60H102O26	1238.663	Loss of Trifluoromethyl	-CF3 + H	67.9874	1
Gypenoside II	C60H102O26	1238.663	2 Dechlorination	-Cl2	69.9377	1
Gypenoside II	C60H102O26	1238.663	Debromination + H	-Br + H	77.9105	1
Gypenoside II	C60H102O26	1238.663	Debromination	-Br	78.9183	1
Gypenoside II	C60H102O26	1238.663	Debenzylation	-C7H6	90.047	1
Gypenoside II	C60H102O26	1238.663	2 Debromination + H	-Br2 + H2	155.821	1
Gypenoside II	C60H102O26	1238.663	2 Debromination	-Br2	157.837	1
Gynosaponin B	C60H102O26	1238.663	Oxidative Deamination to alcohol	-NH+O	0.984	1
Gynosaponin B	C60H102O26	1238.663	Isopropyl to acid	-C2H6+O2	1.9429	1
Gynosaponin B	C60H102O26	1238.663	Demethylation + hydroxylation	-CH2+O	1.9793	1
Gynosaponin B	C60H102O26	1238.663	Reduction	+H2	2.0157	1
Gynosaponin B	C60H102O26	1238.663	Hydroxylation + desaturation	+O-H2	13.9793	1
Gynosaponin B	C60H102O26	1238.663	Methylation	+CH2	14.0157	2
Gynosaponin B	C60H102O26	1238.663	Ethyl to carboxylic acid	-CH4+O2	15.9585	1
Gynosaponin B	C60H102O26	1238.663	Hydroxylation	+O	15.9949	1
Gynosaponin B	C60H102O26	1238.663	Demethylation + 2 hydroxylation	-CH2+O2	17.9742	1
Gynosaponin B	C60H102O26	1238.663	Hydration	+H2O	18.0106	1
Gynosaponin B	C60H102O26	1238.663	Quinone formation	-H2+O2	29.9742	1
Gynosaponin B	C60H102O26	1238.663	Hydroxylation + methylation	+O+CH2	30.0106	2
Gynosaponin B	C60H102O26	1238.663	2 Hydroxylation	+O2	31.9898	1
Gynosaponin B	C60H102O26	1238.663	Alkenes to dihydrodiol	+H2O2	34.0055	1
Gynosaponin B	C60H102O26	1238.663	Acelylation	+C2H2O	42.0106	2
Gynosaponin B	C60H102O26	1238.663	3 Hydroxylation	+O3	47.9847	1
Gynosaponin B	C60H102O26	1238.663	Glycine conjugation	+C2H3NO	57.0215	2
Gynosaponin B	C60H102O26	1238.663	Sulfate conjugation	+SO3	79.9568	2
Gynosaponin B	C60H102O26	1238.663	Hydroxylation + sulfation	+SO4	95.9517	2
Gynosaponin B	C60H102O26	1238.663	Cysteine conjugation	+C3H5NOS	103.009	2
Gynosaponin B	C60H102O26	1238.663	Taurine conjugation	+C2H5NO2S	107.004	2
Gynosaponin B	C60H102O26	1238.663	S-Cysteine conjugation	+C3H5NO2S	119.004	2
Gynosaponin B	C60H102O26	1238.663	Decarboxylation + glucuronidation	+C5H8O5	148.037	2
Gynosaponin B	C60H102O26	1238.663	N-acetylcysteine conjugation	+C5H7NO3S	161.015	2
Gynosaponin B	C60H102O26	1238.663	Glucuronide conjugation	+C6H8O6	176.032	2
Gynosaponin B	C60H102O26	1238.663	2 O-sulfate conjugation	+S2O8	191.904	2
Gynosaponin B	C60H102O26	1238.663	Hydroxylation + glucuronide conjugation	+C6H8O7	192.027	2
Gynosaponin B	C60H102O26	1238.663	Glutathione conjugation	+C10H15N3O5S	289.073	2
Gynosaponin B	C60H102O26	1238.663	Desaturation + S-Glutathione conjugation	+C10H13N3O6S	303.053	2
Gynosaponin B	C60H102O26	1238.663	S-Glutathione conjugation	+C10H15N3O6S	305.068	2
Gynosaponin B	C60H102O26	1238.663	OH + S-Glutathione conjugation	+C10H15N3O7S	321.063	2
Gynosaponin B	C60H102O26	1238.663	2 Glucuronide conjugation	+C12H16O12	352.064	2
Gynosaponin B	C60H102O26	1238.663	2-ethoxyl to acid	-CH4 + O	0.0364	1
Gynosaponin B	C60H102O26	1238.663	Oxidative Deamination to ketone	-NH3 + O	1.0316	1
Gynosaponin B	C60H102O26	1238.663	Oxidative Defluorination	-F + OH	1.9957	1
Gynosaponin B	C60H102O26	1238.663	Desaturation	-H2	2.0157	1
Gynosaponin B	C60H102O26	1238.663	Twto sequential desaturations	-H4	4.0313	1
Gynosaponin B	C60H102O26	1238.663	Ethyl to alcohol	-C2H4 + O	12.0364	1
Gynosaponin B	C60H102O26	1238.663	Tert-butyl to acid	-C3H8 + O2	12.0728	1
Gynosaponin B	C60H102O26	1238.663	Demethylation	-CH2	14.0157	1
Gynosaponin B	C60H102O26	1238.663	Ethyl Ether to acid	-C2H6 + O	14.052	1
Gynosaponin B	C60H102O26	1238.663	Thioureas to Ureas	-S+ O	15.9772	1
Gynosaponin B	C60H102O26	1238.663	Sulfoxide to Thioether	-O	15.9949	1
Gynosaponin B	C60H102O26	1238.663	Oxidative Dechlorination	-Cl + OH	17.9661	1
Gynosaponin B	C60H102O26	1238.663	Reductive Deflurination	-F + H	17.9906	1
Gynosaponin B	C60H102O26	1238.663	Alcohols dehydration	-H2O	18.0106	1
Gynosaponin B	C60H102O26	1238.663	Defluorination	-F	18.9984	1
Gynosaponin B	C60H102O26	1238.663	Isopropyl to alcohol	-C3H6 + O	26.052	1
Gynosaponin B	C60H102O26	1238.663	Decarbonylation	-CO	27.9943	1
Gynosaponin B	C60H102O26	1238.663	Deethylation	-C2H4	28.0313	1
Gynosaponin B	C60H102O26	1238.663	Propyl ether to acid	-C3H8 + O	28.0677	1
Gynosaponin B	C60H102O26	1238.663	Nitro reduction	-O2 + H2	29.9742	1
Gynosaponin B	C60H102O26	1238.663	Hydroxymethylene loss	-CH2O	30.0106	1
Gynosaponin B	C60H102O26	1238.663	Reductive Dechlorination	-Cl + H	33.961	1
Gynosaponin B	C60H102O26	1238.663	Dechlorination	-Cl	34.9689	1
Gynosaponin B	C60H102O26	1238.663	2 Reductive Defluorination	-F2 + H2	35.9811	1
Gynosaponin B	C60H102O26	1238.663	2 Defluorination	-F2	37.9968	1
Gynosaponin B	C60H102O26	1238.663	Tert-butyl to alcohol1	-C4H8 + O	40.0677	1
Gynosaponin B	C60H102O26	1238.663	Isopropyl dealkylation	-C3H6	42.047	1
Gynosaponin B	C60H102O26	1238.663	Hydrolysis of Nitrate Esters	-NO2 + H	44.9851	1
Gynosaponin B	C60H102O26	1238.663	Decarboxylation	-COOH	44.9977	1
Gynosaponin B	C60H102O26	1238.663	Tert-butyl to dealkylation	-C4H8	56.0626	1
Gynosaponin B	C60H102O26	1238.663	Oxidative debromination	-Br + OH	61.9156	1
Gynosaponin B	C60H102O26	1238.663	2 Dechlorination + H	-Cl2 + H2	67.922	1
Gynosaponin B	C60H102O26	1238.663	Loss of Trifluoromethyl	-CF3 + H	67.9874	1
Gynosaponin B	C60H102O26	1238.663	2 Dechlorination	-Cl2	69.9377	1
Gynosaponin B	C60H102O26	1238.663	Debromination + H	-Br + H	77.9105	1
Gynosaponin B	C60H102O26	1238.663	Debromination	-Br	78.9183	1
Gynosaponin B	C60H102O26	1238.663	Debenzylation	-C7H6	90.047	1
Gynosaponin B	C60H102O26	1238.663	2 Debromination + H	-Br2 + H2	155.821	1
Gynosaponin B	C60H102O26	1238.663	2 Debromination	-Br2	157.837	1
Gynosaponin VI	C60H102O26	1238.663	Oxidative Deamination to alcohol	-NH+O	0.984	1
Gynosaponin VI	C60H102O26	1238.663	Isopropyl to acid	-C2H6+O2	1.9429	1
Gynosaponin VI	C60H102O26	1238.663	Demethylation + hydroxylation	-CH2+O	1.9793	1
Gynosaponin VI	C60H102O26	1238.663	Reduction	+H2	2.0157	1
Gynosaponin VI	C60H102O26	1238.663	Hydroxylation + desaturation	+O-H2	13.9793	1
Gynosaponin VI	C60H102O26	1238.663	Methylation	+CH2	14.0157	2
Gynosaponin VI	C60H102O26	1238.663	Ethyl to carboxylic acid	-CH4+O2	15.9585	1
Gynosaponin VI	C60H102O26	1238.663	Hydroxylation	+O	15.9949	1
Gynosaponin VI	C60H102O26	1238.663	Demethylation + 2 hydroxylation	-CH2+O2	17.9742	1
Gynosaponin VI	C60H102O26	1238.663	Hydration	+H2O	18.0106	1
Gynosaponin VI	C60H102O26	1238.663	Quinone formation	-H2+O2	29.9742	1
Gynosaponin VI	C60H102O26	1238.663	Hydroxylation + methylation	+O+CH2	30.0106	2
Gynosaponin VI	C60H102O26	1238.663	2 Hydroxylation	+O2	31.9898	1
Gynosaponin VI	C60H102O26	1238.663	Alkenes to dihydrodiol	+H2O2	34.0055	1
Gynosaponin VI	C60H102O26	1238.663	Acelylation	+C2H2O	42.0106	2
Gynosaponin VI	C60H102O26	1238.663	3 Hydroxylation	+O3	47.9847	1
Gynosaponin VI	C60H102O26	1238.663	Glycine conjugation	+C2H3NO	57.0215	2
Gynosaponin VI	C60H102O26	1238.663	Sulfate conjugation	+SO3	79.9568	2
Gynosaponin VI	C60H102O26	1238.663	Hydroxylation + sulfation	+SO4	95.9517	2
Gynosaponin VI	C60H102O26	1238.663	Cysteine conjugation	+C3H5NOS	103.009	2
Gynosaponin VI	C60H102O26	1238.663	Taurine conjugation	+C2H5NO2S	107.004	2
Gynosaponin VI	C60H102O26	1238.663	S-Cysteine conjugation	+C3H5NO2S	119.004	2
Gynosaponin VI	C60H102O26	1238.663	Decarboxylation + glucuronidation	+C5H8O5	148.037	2
Gynosaponin VI	C60H102O26	1238.663	N-acetylcysteine conjugation	+C5H7NO3S	161.015	2
Gynosaponin VI	C60H102O26	1238.663	Glucuronide conjugation	+C6H8O6	176.032	2
Gynosaponin VI	C60H102O26	1238.663	2 O-sulfate conjugation	+S2O8	191.904	2
Gynosaponin VI	C60H102O26	1238.663	Hydroxylation + glucuronide conjugation	+C6H8O7	192.027	2
Gynosaponin VI	C60H102O26	1238.663	Glutathione conjugation	+C10H15N3O5S	289.073	2
Gynosaponin VI	C60H102O26	1238.663	Desaturation + S-Glutathione conjugation	+C10H13N3O6S	303.053	2
Gynosaponin VI	C60H102O26	1238.663	S-Glutathione conjugation	+C10H15N3O6S	305.068	2
Gynosaponin VI	C60H102O26	1238.663	OH + S-Glutathione conjugation	+C10H15N3O7S	321.063	2
Gynosaponin VI	C60H102O26	1238.663	2 Glucuronide conjugation	+C12H16O12	352.064	2
Gynosaponin VI	C60H102O26	1238.663	2-ethoxyl to acid	-CH4 + O	0.0364	1
Gynosaponin VI	C60H102O26	1238.663	Oxidative Deamination to ketone	-NH3 + O	1.0316	1
Gynosaponin VI	C60H102O26	1238.663	Oxidative Defluorination	-F + OH	1.9957	1
Gynosaponin VI	C60H102O26	1238.663	Desaturation	-H2	2.0157	1
Gynosaponin VI	C60H102O26	1238.663	Twto sequential desaturations	-H4	4.0313	1
Gynosaponin VI	C60H102O26	1238.663	Ethyl to alcohol	-C2H4 + O	12.0364	1
Gynosaponin VI	C60H102O26	1238.663	Tert-butyl to acid	-C3H8 + O2	12.0728	1
Gynosaponin VI	C60H102O26	1238.663	Demethylation	-CH2	14.0157	1
Gynosaponin VI	C60H102O26	1238.663	Ethyl Ether to acid	-C2H6 + O	14.052	1
Gynosaponin VI	C60H102O26	1238.663	Thioureas to Ureas	-S+ O	15.9772	1
Gynosaponin VI	C60H102O26	1238.663	Sulfoxide to Thioether	-O	15.9949	1
Gynosaponin VI	C60H102O26	1238.663	Oxidative Dechlorination	-Cl + OH	17.9661	1
Gynosaponin VI	C60H102O26	1238.663	Reductive Deflurination	-F + H	17.9906	1
Gynosaponin VI	C60H102O26	1238.663	Alcohols dehydration	-H2O	18.0106	1
Gynosaponin VI	C60H102O26	1238.663	Defluorination	-F	18.9984	1
Gynosaponin VI	C60H102O26	1238.663	Isopropyl to alcohol	-C3H6 + O	26.052	1
Gynosaponin VI	C60H102O26	1238.663	Decarbonylation	-CO	27.9943	1
Gynosaponin VI	C60H102O26	1238.663	Deethylation	-C2H4	28.0313	1
Gynosaponin VI	C60H102O26	1238.663	Propyl ether to acid	-C3H8 + O	28.0677	1
Gynosaponin VI	C60H102O26	1238.663	Nitro reduction	-O2 + H2	29.9742	1
Gynosaponin VI	C60H102O26	1238.663	Hydroxymethylene loss	-CH2O	30.0106	1
Gynosaponin VI	C60H102O26	1238.663	Reductive Dechlorination	-Cl + H	33.961	1
Gynosaponin VI	C60H102O26	1238.663	Dechlorination	-Cl	34.9689	1
Gynosaponin VI	C60H102O26	1238.663	2 Reductive Defluorination	-F2 + H2	35.9811	1
Gynosaponin VI	C60H102O26	1238.663	2 Defluorination	-F2	37.9968	1
Gynosaponin VI	C60H102O26	1238.663	Tert-butyl to alcohol1	-C4H8 + O	40.0677	1
Gynosaponin VI	C60H102O26	1238.663	Isopropyl dealkylation	-C3H6	42.047	1
Gynosaponin VI	C60H102O26	1238.663	Hydrolysis of Nitrate Esters	-NO2 + H	44.9851	1
Gynosaponin VI	C60H102O26	1238.663	Decarboxylation	-COOH	44.9977	1
Gynosaponin VI	C60H102O26	1238.663	Tert-butyl to dealkylation	-C4H8	56.0626	1
Gynosaponin VI	C60H102O26	1238.663	Oxidative debromination	-Br + OH	61.9156	1
Gynosaponin VI	C60H102O26	1238.663	2 Dechlorination + H	-Cl2 + H2	67.922	1
Gynosaponin VI	C60H102O26	1238.663	Loss of Trifluoromethyl	-CF3 + H	67.9874	1
Gynosaponin VI	C60H102O26	1238.663	2 Dechlorination	-Cl2	69.9377	1
Gynosaponin VI	C60H102O26	1238.663	Debromination + H	-Br + H	77.9105	1
Gynosaponin VI	C60H102O26	1238.663	Debromination	-Br	78.9183	1
Gynosaponin VI	C60H102O26	1238.663	Debenzylation	-C7H6	90.047	1
Gynosaponin VI	C60H102O26	1238.663	2 Debromination + H	-Br2 + H2	155.821	1
Gynosaponin VI	C60H102O26	1238.663	2 Debromination	-Br2	157.837	1
Dammar-24-en-21-oic acid, 3-[(O-6-deoxy-α-L-mannopyranosyl-(1→2)-O-[β-D-glucopyranosyl-(1→6)]-O-[β-D-xylopyranosyl-(1→3)]-β-D-glucopyranosyl)oxy]-20-hydroxy-, β-D-glucopyranosyl ester, (3β)- (ACI)	C59H98O27	1238.6267	Oxidative Deamination to alcohol	-NH+O	0.984	1
Dammar-24-en-21-oic acid, 3-[(O-6-deoxy-α-L-mannopyranosyl-(1→2)-O-[β-D-glucopyranosyl-(1→6)]-O-[β-D-xylopyranosyl-(1→3)]-β-D-glucopyranosyl)oxy]-20-hydroxy-, β-D-glucopyranosyl ester, (3β)- (ACI)	C59H98O27	1238.6267	Isopropyl to acid	-C2H6+O2	1.9429	1
Dammar-24-en-21-oic acid, 3-[(O-6-deoxy-α-L-mannopyranosyl-(1→2)-O-[β-D-glucopyranosyl-(1→6)]-O-[β-D-xylopyranosyl-(1→3)]-β-D-glucopyranosyl)oxy]-20-hydroxy-, β-D-glucopyranosyl ester, (3β)- (ACI)	C59H98O27	1238.6267	Demethylation + hydroxylation	-CH2+O	1.9793	1
Dammar-24-en-21-oic acid, 3-[(O-6-deoxy-α-L-mannopyranosyl-(1→2)-O-[β-D-glucopyranosyl-(1→6)]-O-[β-D-xylopyranosyl-(1→3)]-β-D-glucopyranosyl)oxy]-20-hydroxy-, β-D-glucopyranosyl ester, (3β)- (ACI)	C59H98O27	1238.6267	Reduction	+H2	2.0157	1
Dammar-24-en-21-oic acid, 3-[(O-6-deoxy-α-L-mannopyranosyl-(1→2)-O-[β-D-glucopyranosyl-(1→6)]-O-[β-D-xylopyranosyl-(1→3)]-β-D-glucopyranosyl)oxy]-20-hydroxy-, β-D-glucopyranosyl ester, (3β)- (ACI)	C59H98O27	1238.6267	Hydroxylation + desaturation	+O-H2	13.9793	1
Dammar-24-en-21-oic acid, 3-[(O-6-deoxy-α-L-mannopyranosyl-(1→2)-O-[β-D-glucopyranosyl-(1→6)]-O-[β-D-xylopyranosyl-(1→3)]-β-D-glucopyranosyl)oxy]-20-hydroxy-, β-D-glucopyranosyl ester, (3β)- (ACI)	C59H98O27	1238.6267	Methylation	+CH2	14.0157	2
Dammar-24-en-21-oic acid, 3-[(O-6-deoxy-α-L-mannopyranosyl-(1→2)-O-[β-D-glucopyranosyl-(1→6)]-O-[β-D-xylopyranosyl-(1→3)]-β-D-glucopyranosyl)oxy]-20-hydroxy-, β-D-glucopyranosyl ester, (3β)- (ACI)	C59H98O27	1238.6267	Ethyl to carboxylic acid	-CH4+O2	15.9585	1
Dammar-24-en-21-oic acid, 3-[(O-6-deoxy-α-L-mannopyranosyl-(1→2)-O-[β-D-glucopyranosyl-(1→6)]-O-[β-D-xylopyranosyl-(1→3)]-β-D-glucopyranosyl)oxy]-20-hydroxy-, β-D-glucopyranosyl ester, (3β)- (ACI)	C59H98O27	1238.6267	Hydroxylation	+O	15.9949	1
Dammar-24-en-21-oic acid, 3-[(O-6-deoxy-α-L-mannopyranosyl-(1→2)-O-[β-D-glucopyranosyl-(1→6)]-O-[β-D-xylopyranosyl-(1→3)]-β-D-glucopyranosyl)oxy]-20-hydroxy-, β-D-glucopyranosyl ester, (3β)- (ACI)	C59H98O27	1238.6267	Demethylation + 2 hydroxylation	-CH2+O2	17.9742	1
Dammar-24-en-21-oic acid, 3-[(O-6-deoxy-α-L-mannopyranosyl-(1→2)-O-[β-D-glucopyranosyl-(1→6)]-O-[β-D-xylopyranosyl-(1→3)]-β-D-glucopyranosyl)oxy]-20-hydroxy-, β-D-glucopyranosyl ester, (3β)- (ACI)	C59H98O27	1238.6267	Hydration	+H2O	18.0106	1
Dammar-24-en-21-oic acid, 3-[(O-6-deoxy-α-L-mannopyranosyl-(1→2)-O-[β-D-glucopyranosyl-(1→6)]-O-[β-D-xylopyranosyl-(1→3)]-β-D-glucopyranosyl)oxy]-20-hydroxy-, β-D-glucopyranosyl ester, (3β)- (ACI)	C59H98O27	1238.6267	Quinone formation	-H2+O2	29.9742	1
Dammar-24-en-21-oic acid, 3-[(O-6-deoxy-α-L-mannopyranosyl-(1→2)-O-[β-D-glucopyranosyl-(1→6)]-O-[β-D-xylopyranosyl-(1→3)]-β-D-glucopyranosyl)oxy]-20-hydroxy-, β-D-glucopyranosyl ester, (3β)- (ACI)	C59H98O27	1238.6267	Hydroxylation + methylation	+O+CH2	30.0106	2
Dammar-24-en-21-oic acid, 3-[(O-6-deoxy-α-L-mannopyranosyl-(1→2)-O-[β-D-glucopyranosyl-(1→6)]-O-[β-D-xylopyranosyl-(1→3)]-β-D-glucopyranosyl)oxy]-20-hydroxy-, β-D-glucopyranosyl ester, (3β)- (ACI)	C59H98O27	1238.6267	2 Hydroxylation	+O2	31.9898	1
Dammar-24-en-21-oic acid, 3-[(O-6-deoxy-α-L-mannopyranosyl-(1→2)-O-[β-D-glucopyranosyl-(1→6)]-O-[β-D-xylopyranosyl-(1→3)]-β-D-glucopyranosyl)oxy]-20-hydroxy-, β-D-glucopyranosyl ester, (3β)- (ACI)	C59H98O27	1238.6267	Alkenes to dihydrodiol	+H2O2	34.0055	1
Dammar-24-en-21-oic acid, 3-[(O-6-deoxy-α-L-mannopyranosyl-(1→2)-O-[β-D-glucopyranosyl-(1→6)]-O-[β-D-xylopyranosyl-(1→3)]-β-D-glucopyranosyl)oxy]-20-hydroxy-, β-D-glucopyranosyl ester, (3β)- (ACI)	C59H98O27	1238.6267	Acelylation	+C2H2O	42.0106	2
Dammar-24-en-21-oic acid, 3-[(O-6-deoxy-α-L-mannopyranosyl-(1→2)-O-[β-D-glucopyranosyl-(1→6)]-O-[β-D-xylopyranosyl-(1→3)]-β-D-glucopyranosyl)oxy]-20-hydroxy-, β-D-glucopyranosyl ester, (3β)- (ACI)	C59H98O27	1238.6267	3 Hydroxylation	+O3	47.9847	1
Dammar-24-en-21-oic acid, 3-[(O-6-deoxy-α-L-mannopyranosyl-(1→2)-O-[β-D-glucopyranosyl-(1→6)]-O-[β-D-xylopyranosyl-(1→3)]-β-D-glucopyranosyl)oxy]-20-hydroxy-, β-D-glucopyranosyl ester, (3β)- (ACI)	C59H98O27	1238.6267	Glycine conjugation	+C2H3NO	57.0215	2
Dammar-24-en-21-oic acid, 3-[(O-6-deoxy-α-L-mannopyranosyl-(1→2)-O-[β-D-glucopyranosyl-(1→6)]-O-[β-D-xylopyranosyl-(1→3)]-β-D-glucopyranosyl)oxy]-20-hydroxy-, β-D-glucopyranosyl ester, (3β)- (ACI)	C59H98O27	1238.6267	Sulfate conjugation	+SO3	79.9568	2
Dammar-24-en-21-oic acid, 3-[(O-6-deoxy-α-L-mannopyranosyl-(1→2)-O-[β-D-glucopyranosyl-(1→6)]-O-[β-D-xylopyranosyl-(1→3)]-β-D-glucopyranosyl)oxy]-20-hydroxy-, β-D-glucopyranosyl ester, (3β)- (ACI)	C59H98O27	1238.6267	Hydroxylation + sulfation	+SO4	95.9517	2
Dammar-24-en-21-oic acid, 3-[(O-6-deoxy-α-L-mannopyranosyl-(1→2)-O-[β-D-glucopyranosyl-(1→6)]-O-[β-D-xylopyranosyl-(1→3)]-β-D-glucopyranosyl)oxy]-20-hydroxy-, β-D-glucopyranosyl ester, (3β)- (ACI)	C59H98O27	1238.6267	Cysteine conjugation	+C3H5NOS	103.009	2
Dammar-24-en-21-oic acid, 3-[(O-6-deoxy-α-L-mannopyranosyl-(1→2)-O-[β-D-glucopyranosyl-(1→6)]-O-[β-D-xylopyranosyl-(1→3)]-β-D-glucopyranosyl)oxy]-20-hydroxy-, β-D-glucopyranosyl ester, (3β)- (ACI)	C59H98O27	1238.6267	Taurine conjugation	+C2H5NO2S	107.004	2
Dammar-24-en-21-oic acid, 3-[(O-6-deoxy-α-L-mannopyranosyl-(1→2)-O-[β-D-glucopyranosyl-(1→6)]-O-[β-D-xylopyranosyl-(1→3)]-β-D-glucopyranosyl)oxy]-20-hydroxy-, β-D-glucopyranosyl ester, (3β)- (ACI)	C59H98O27	1238.6267	S-Cysteine conjugation	+C3H5NO2S	119.004	2
Dammar-24-en-21-oic acid, 3-[(O-6-deoxy-α-L-mannopyranosyl-(1→2)-O-[β-D-glucopyranosyl-(1→6)]-O-[β-D-xylopyranosyl-(1→3)]-β-D-glucopyranosyl)oxy]-20-hydroxy-, β-D-glucopyranosyl ester, (3β)- (ACI)	C59H98O27	1238.6267	Decarboxylation + glucuronidation	+C5H8O5	148.037	2
Dammar-24-en-21-oic acid, 3-[(O-6-deoxy-α-L-mannopyranosyl-(1→2)-O-[β-D-glucopyranosyl-(1→6)]-O-[β-D-xylopyranosyl-(1→3)]-β-D-glucopyranosyl)oxy]-20-hydroxy-, β-D-glucopyranosyl ester, (3β)- (ACI)	C59H98O27	1238.6267	N-acetylcysteine conjugation	+C5H7NO3S	161.015	2
Dammar-24-en-21-oic acid, 3-[(O-6-deoxy-α-L-mannopyranosyl-(1→2)-O-[β-D-glucopyranosyl-(1→6)]-O-[β-D-xylopyranosyl-(1→3)]-β-D-glucopyranosyl)oxy]-20-hydroxy-, β-D-glucopyranosyl ester, (3β)- (ACI)	C59H98O27	1238.6267	Glucuronide conjugation	+C6H8O6	176.032	2
Dammar-24-en-21-oic acid, 3-[(O-6-deoxy-α-L-mannopyranosyl-(1→2)-O-[β-D-glucopyranosyl-(1→6)]-O-[β-D-xylopyranosyl-(1→3)]-β-D-glucopyranosyl)oxy]-20-hydroxy-, β-D-glucopyranosyl ester, (3β)- (ACI)	C59H98O27	1238.6267	2 O-sulfate conjugation	+S2O8	191.904	2
Dammar-24-en-21-oic acid, 3-[(O-6-deoxy-α-L-mannopyranosyl-(1→2)-O-[β-D-glucopyranosyl-(1→6)]-O-[β-D-xylopyranosyl-(1→3)]-β-D-glucopyranosyl)oxy]-20-hydroxy-, β-D-glucopyranosyl ester, (3β)- (ACI)	C59H98O27	1238.6267	Hydroxylation + glucuronide conjugation	+C6H8O7	192.027	2
Dammar-24-en-21-oic acid, 3-[(O-6-deoxy-α-L-mannopyranosyl-(1→2)-O-[β-D-glucopyranosyl-(1→6)]-O-[β-D-xylopyranosyl-(1→3)]-β-D-glucopyranosyl)oxy]-20-hydroxy-, β-D-glucopyranosyl ester, (3β)- (ACI)	C59H98O27	1238.6267	Glutathione conjugation	+C10H15N3O5S	289.073	2
Dammar-24-en-21-oic acid, 3-[(O-6-deoxy-α-L-mannopyranosyl-(1→2)-O-[β-D-glucopyranosyl-(1→6)]-O-[β-D-xylopyranosyl-(1→3)]-β-D-glucopyranosyl)oxy]-20-hydroxy-, β-D-glucopyranosyl ester, (3β)- (ACI)	C59H98O27	1238.6267	Desaturation + S-Glutathione conjugation	+C10H13N3O6S	303.053	2
Dammar-24-en-21-oic acid, 3-[(O-6-deoxy-α-L-mannopyranosyl-(1→2)-O-[β-D-glucopyranosyl-(1→6)]-O-[β-D-xylopyranosyl-(1→3)]-β-D-glucopyranosyl)oxy]-20-hydroxy-, β-D-glucopyranosyl ester, (3β)- (ACI)	C59H98O27	1238.6267	S-Glutathione conjugation	+C10H15N3O6S	305.068	2
Dammar-24-en-21-oic acid, 3-[(O-6-deoxy-α-L-mannopyranosyl-(1→2)-O-[β-D-glucopyranosyl-(1→6)]-O-[β-D-xylopyranosyl-(1→3)]-β-D-glucopyranosyl)oxy]-20-hydroxy-, β-D-glucopyranosyl ester, (3β)- (ACI)	C59H98O27	1238.6267	OH + S-Glutathione conjugation	+C10H15N3O7S	321.063	2
Dammar-24-en-21-oic acid, 3-[(O-6-deoxy-α-L-mannopyranosyl-(1→2)-O-[β-D-glucopyranosyl-(1→6)]-O-[β-D-xylopyranosyl-(1→3)]-β-D-glucopyranosyl)oxy]-20-hydroxy-, β-D-glucopyranosyl ester, (3β)- (ACI)	C59H98O27	1238.6267	2 Glucuronide conjugation	+C12H16O12	352.064	2
Dammar-24-en-21-oic acid, 3-[(O-6-deoxy-α-L-mannopyranosyl-(1→2)-O-[β-D-glucopyranosyl-(1→6)]-O-[β-D-xylopyranosyl-(1→3)]-β-D-glucopyranosyl)oxy]-20-hydroxy-, β-D-glucopyranosyl ester, (3β)- (ACI)	C59H98O27	1238.6267	2-ethoxyl to acid	-CH4 + O	0.0364	1
Dammar-24-en-21-oic acid, 3-[(O-6-deoxy-α-L-mannopyranosyl-(1→2)-O-[β-D-glucopyranosyl-(1→6)]-O-[β-D-xylopyranosyl-(1→3)]-β-D-glucopyranosyl)oxy]-20-hydroxy-, β-D-glucopyranosyl ester, (3β)- (ACI)	C59H98O27	1238.6267	Oxidative Deamination to ketone	-NH3 + O	1.0316	1
Dammar-24-en-21-oic acid, 3-[(O-6-deoxy-α-L-mannopyranosyl-(1→2)-O-[β-D-glucopyranosyl-(1→6)]-O-[β-D-xylopyranosyl-(1→3)]-β-D-glucopyranosyl)oxy]-20-hydroxy-, β-D-glucopyranosyl ester, (3β)- (ACI)	C59H98O27	1238.6267	Oxidative Defluorination	-F + OH	1.9957	1
Dammar-24-en-21-oic acid, 3-[(O-6-deoxy-α-L-mannopyranosyl-(1→2)-O-[β-D-glucopyranosyl-(1→6)]-O-[β-D-xylopyranosyl-(1→3)]-β-D-glucopyranosyl)oxy]-20-hydroxy-, β-D-glucopyranosyl ester, (3β)- (ACI)	C59H98O27	1238.6267	Desaturation	-H2	2.0157	1
Dammar-24-en-21-oic acid, 3-[(O-6-deoxy-α-L-mannopyranosyl-(1→2)-O-[β-D-glucopyranosyl-(1→6)]-O-[β-D-xylopyranosyl-(1→3)]-β-D-glucopyranosyl)oxy]-20-hydroxy-, β-D-glucopyranosyl ester, (3β)- (ACI)	C59H98O27	1238.6267	Twto sequential desaturations	-H4	4.0313	1
Dammar-24-en-21-oic acid, 3-[(O-6-deoxy-α-L-mannopyranosyl-(1→2)-O-[β-D-glucopyranosyl-(1→6)]-O-[β-D-xylopyranosyl-(1→3)]-β-D-glucopyranosyl)oxy]-20-hydroxy-, β-D-glucopyranosyl ester, (3β)- (ACI)	C59H98O27	1238.6267	Ethyl to alcohol	-C2H4 + O	12.0364	1
Dammar-24-en-21-oic acid, 3-[(O-6-deoxy-α-L-mannopyranosyl-(1→2)-O-[β-D-glucopyranosyl-(1→6)]-O-[β-D-xylopyranosyl-(1→3)]-β-D-glucopyranosyl)oxy]-20-hydroxy-, β-D-glucopyranosyl ester, (3β)- (ACI)	C59H98O27	1238.6267	Tert-butyl to acid	-C3H8 + O2	12.0728	1
Dammar-24-en-21-oic acid, 3-[(O-6-deoxy-α-L-mannopyranosyl-(1→2)-O-[β-D-glucopyranosyl-(1→6)]-O-[β-D-xylopyranosyl-(1→3)]-β-D-glucopyranosyl)oxy]-20-hydroxy-, β-D-glucopyranosyl ester, (3β)- (ACI)	C59H98O27	1238.6267	Demethylation	-CH2	14.0157	1
Dammar-24-en-21-oic acid, 3-[(O-6-deoxy-α-L-mannopyranosyl-(1→2)-O-[β-D-glucopyranosyl-(1→6)]-O-[β-D-xylopyranosyl-(1→3)]-β-D-glucopyranosyl)oxy]-20-hydroxy-, β-D-glucopyranosyl ester, (3β)- (ACI)	C59H98O27	1238.6267	Ethyl Ether to acid	-C2H6 + O	14.052	1
Dammar-24-en-21-oic acid, 3-[(O-6-deoxy-α-L-mannopyranosyl-(1→2)-O-[β-D-glucopyranosyl-(1→6)]-O-[β-D-xylopyranosyl-(1→3)]-β-D-glucopyranosyl)oxy]-20-hydroxy-, β-D-glucopyranosyl ester, (3β)- (ACI)	C59H98O27	1238.6267	Thioureas to Ureas	-S+ O	15.9772	1
Dammar-24-en-21-oic acid, 3-[(O-6-deoxy-α-L-mannopyranosyl-(1→2)-O-[β-D-glucopyranosyl-(1→6)]-O-[β-D-xylopyranosyl-(1→3)]-β-D-glucopyranosyl)oxy]-20-hydroxy-, β-D-glucopyranosyl ester, (3β)- (ACI)	C59H98O27	1238.6267	Sulfoxide to Thioether	-O	15.9949	1
Dammar-24-en-21-oic acid, 3-[(O-6-deoxy-α-L-mannopyranosyl-(1→2)-O-[β-D-glucopyranosyl-(1→6)]-O-[β-D-xylopyranosyl-(1→3)]-β-D-glucopyranosyl)oxy]-20-hydroxy-, β-D-glucopyranosyl ester, (3β)- (ACI)	C59H98O27	1238.6267	Oxidative Dechlorination	-Cl + OH	17.9661	1
Dammar-24-en-21-oic acid, 3-[(O-6-deoxy-α-L-mannopyranosyl-(1→2)-O-[β-D-glucopyranosyl-(1→6)]-O-[β-D-xylopyranosyl-(1→3)]-β-D-glucopyranosyl)oxy]-20-hydroxy-, β-D-glucopyranosyl ester, (3β)- (ACI)	C59H98O27	1238.6267	Reductive Deflurination	-F + H	17.9906	1
Dammar-24-en-21-oic acid, 3-[(O-6-deoxy-α-L-mannopyranosyl-(1→2)-O-[β-D-glucopyranosyl-(1→6)]-O-[β-D-xylopyranosyl-(1→3)]-β-D-glucopyranosyl)oxy]-20-hydroxy-, β-D-glucopyranosyl ester, (3β)- (ACI)	C59H98O27	1238.6267	Alcohols dehydration	-H2O	18.0106	1
Dammar-24-en-21-oic acid, 3-[(O-6-deoxy-α-L-mannopyranosyl-(1→2)-O-[β-D-glucopyranosyl-(1→6)]-O-[β-D-xylopyranosyl-(1→3)]-β-D-glucopyranosyl)oxy]-20-hydroxy-, β-D-glucopyranosyl ester, (3β)- (ACI)	C59H98O27	1238.6267	Defluorination	-F	18.9984	1
Dammar-24-en-21-oic acid, 3-[(O-6-deoxy-α-L-mannopyranosyl-(1→2)-O-[β-D-glucopyranosyl-(1→6)]-O-[β-D-xylopyranosyl-(1→3)]-β-D-glucopyranosyl)oxy]-20-hydroxy-, β-D-glucopyranosyl ester, (3β)- (ACI)	C59H98O27	1238.6267	Isopropyl to alcohol	-C3H6 + O	26.052	1
Dammar-24-en-21-oic acid, 3-[(O-6-deoxy-α-L-mannopyranosyl-(1→2)-O-[β-D-glucopyranosyl-(1→6)]-O-[β-D-xylopyranosyl-(1→3)]-β-D-glucopyranosyl)oxy]-20-hydroxy-, β-D-glucopyranosyl ester, (3β)- (ACI)	C59H98O27	1238.6267	Decarbonylation	-CO	27.9943	1
Dammar-24-en-21-oic acid, 3-[(O-6-deoxy-α-L-mannopyranosyl-(1→2)-O-[β-D-glucopyranosyl-(1→6)]-O-[β-D-xylopyranosyl-(1→3)]-β-D-glucopyranosyl)oxy]-20-hydroxy-, β-D-glucopyranosyl ester, (3β)- (ACI)	C59H98O27	1238.6267	Deethylation	-C2H4	28.0313	1
Dammar-24-en-21-oic acid, 3-[(O-6-deoxy-α-L-mannopyranosyl-(1→2)-O-[β-D-glucopyranosyl-(1→6)]-O-[β-D-xylopyranosyl-(1→3)]-β-D-glucopyranosyl)oxy]-20-hydroxy-, β-D-glucopyranosyl ester, (3β)- (ACI)	C59H98O27	1238.6267	Propyl ether to acid	-C3H8 + O	28.0677	1
Dammar-24-en-21-oic acid, 3-[(O-6-deoxy-α-L-mannopyranosyl-(1→2)-O-[β-D-glucopyranosyl-(1→6)]-O-[β-D-xylopyranosyl-(1→3)]-β-D-glucopyranosyl)oxy]-20-hydroxy-, β-D-glucopyranosyl ester, (3β)- (ACI)	C59H98O27	1238.6267	Nitro reduction	-O2 + H2	29.9742	1
Dammar-24-en-21-oic acid, 3-[(O-6-deoxy-α-L-mannopyranosyl-(1→2)-O-[β-D-glucopyranosyl-(1→6)]-O-[β-D-xylopyranosyl-(1→3)]-β-D-glucopyranosyl)oxy]-20-hydroxy-, β-D-glucopyranosyl ester, (3β)- (ACI)	C59H98O27	1238.6267	Hydroxymethylene loss	-CH2O	30.0106	1
Dammar-24-en-21-oic acid, 3-[(O-6-deoxy-α-L-mannopyranosyl-(1→2)-O-[β-D-glucopyranosyl-(1→6)]-O-[β-D-xylopyranosyl-(1→3)]-β-D-glucopyranosyl)oxy]-20-hydroxy-, β-D-glucopyranosyl ester, (3β)- (ACI)	C59H98O27	1238.6267	Reductive Dechlorination	-Cl + H	33.961	1
Dammar-24-en-21-oic acid, 3-[(O-6-deoxy-α-L-mannopyranosyl-(1→2)-O-[β-D-glucopyranosyl-(1→6)]-O-[β-D-xylopyranosyl-(1→3)]-β-D-glucopyranosyl)oxy]-20-hydroxy-, β-D-glucopyranosyl ester, (3β)- (ACI)	C59H98O27	1238.6267	Dechlorination	-Cl	34.9689	1
Dammar-24-en-21-oic acid, 3-[(O-6-deoxy-α-L-mannopyranosyl-(1→2)-O-[β-D-glucopyranosyl-(1→6)]-O-[β-D-xylopyranosyl-(1→3)]-β-D-glucopyranosyl)oxy]-20-hydroxy-, β-D-glucopyranosyl ester, (3β)- (ACI)	C59H98O27	1238.6267	2 Reductive Defluorination	-F2 + H2	35.9811	1
Dammar-24-en-21-oic acid, 3-[(O-6-deoxy-α-L-mannopyranosyl-(1→2)-O-[β-D-glucopyranosyl-(1→6)]-O-[β-D-xylopyranosyl-(1→3)]-β-D-glucopyranosyl)oxy]-20-hydroxy-, β-D-glucopyranosyl ester, (3β)- (ACI)	C59H98O27	1238.6267	2 Defluorination	-F2	37.9968	1
Dammar-24-en-21-oic acid, 3-[(O-6-deoxy-α-L-mannopyranosyl-(1→2)-O-[β-D-glucopyranosyl-(1→6)]-O-[β-D-xylopyranosyl-(1→3)]-β-D-glucopyranosyl)oxy]-20-hydroxy-, β-D-glucopyranosyl ester, (3β)- (ACI)	C59H98O27	1238.6267	Tert-butyl to alcohol1	-C4H8 + O	40.0677	1
Dammar-24-en-21-oic acid, 3-[(O-6-deoxy-α-L-mannopyranosyl-(1→2)-O-[β-D-glucopyranosyl-(1→6)]-O-[β-D-xylopyranosyl-(1→3)]-β-D-glucopyranosyl)oxy]-20-hydroxy-, β-D-glucopyranosyl ester, (3β)- (ACI)	C59H98O27	1238.6267	Isopropyl dealkylation	-C3H6	42.047	1
Dammar-24-en-21-oic acid, 3-[(O-6-deoxy-α-L-mannopyranosyl-(1→2)-O-[β-D-glucopyranosyl-(1→6)]-O-[β-D-xylopyranosyl-(1→3)]-β-D-glucopyranosyl)oxy]-20-hydroxy-, β-D-glucopyranosyl ester, (3β)- (ACI)	C59H98O27	1238.6267	Hydrolysis of Nitrate Esters	-NO2 + H	44.9851	1
Dammar-24-en-21-oic acid, 3-[(O-6-deoxy-α-L-mannopyranosyl-(1→2)-O-[β-D-glucopyranosyl-(1→6)]-O-[β-D-xylopyranosyl-(1→3)]-β-D-glucopyranosyl)oxy]-20-hydroxy-, β-D-glucopyranosyl ester, (3β)- (ACI)	C59H98O27	1238.6267	Decarboxylation	-COOH	44.9977	1
Dammar-24-en-21-oic acid, 3-[(O-6-deoxy-α-L-mannopyranosyl-(1→2)-O-[β-D-glucopyranosyl-(1→6)]-O-[β-D-xylopyranosyl-(1→3)]-β-D-glucopyranosyl)oxy]-20-hydroxy-, β-D-glucopyranosyl ester, (3β)- (ACI)	C59H98O27	1238.6267	Tert-butyl to dealkylation	-C4H8	56.0626	1
Dammar-24-en-21-oic acid, 3-[(O-6-deoxy-α-L-mannopyranosyl-(1→2)-O-[β-D-glucopyranosyl-(1→6)]-O-[β-D-xylopyranosyl-(1→3)]-β-D-glucopyranosyl)oxy]-20-hydroxy-, β-D-glucopyranosyl ester, (3β)- (ACI)	C59H98O27	1238.6267	Oxidative debromination	-Br + OH	61.9156	1
Dammar-24-en-21-oic acid, 3-[(O-6-deoxy-α-L-mannopyranosyl-(1→2)-O-[β-D-glucopyranosyl-(1→6)]-O-[β-D-xylopyranosyl-(1→3)]-β-D-glucopyranosyl)oxy]-20-hydroxy-, β-D-glucopyranosyl ester, (3β)- (ACI)	C59H98O27	1238.6267	2 Dechlorination + H	-Cl2 + H2	67.922	1
Dammar-24-en-21-oic acid, 3-[(O-6-deoxy-α-L-mannopyranosyl-(1→2)-O-[β-D-glucopyranosyl-(1→6)]-O-[β-D-xylopyranosyl-(1→3)]-β-D-glucopyranosyl)oxy]-20-hydroxy-, β-D-glucopyranosyl ester, (3β)- (ACI)	C59H98O27	1238.6267	Loss of Trifluoromethyl	-CF3 + H	67.9874	1
Dammar-24-en-21-oic acid, 3-[(O-6-deoxy-α-L-mannopyranosyl-(1→2)-O-[β-D-glucopyranosyl-(1→6)]-O-[β-D-xylopyranosyl-(1→3)]-β-D-glucopyranosyl)oxy]-20-hydroxy-, β-D-glucopyranosyl ester, (3β)- (ACI)	C59H98O27	1238.6267	2 Dechlorination	-Cl2	69.9377	1
Dammar-24-en-21-oic acid, 3-[(O-6-deoxy-α-L-mannopyranosyl-(1→2)-O-[β-D-glucopyranosyl-(1→6)]-O-[β-D-xylopyranosyl-(1→3)]-β-D-glucopyranosyl)oxy]-20-hydroxy-, β-D-glucopyranosyl ester, (3β)- (ACI)	C59H98O27	1238.6267	Debromination + H	-Br + H	77.9105	1
Dammar-24-en-21-oic acid, 3-[(O-6-deoxy-α-L-mannopyranosyl-(1→2)-O-[β-D-glucopyranosyl-(1→6)]-O-[β-D-xylopyranosyl-(1→3)]-β-D-glucopyranosyl)oxy]-20-hydroxy-, β-D-glucopyranosyl ester, (3β)- (ACI)	C59H98O27	1238.6267	Debromination	-Br	78.9183	1
Dammar-24-en-21-oic acid, 3-[(O-6-deoxy-α-L-mannopyranosyl-(1→2)-O-[β-D-glucopyranosyl-(1→6)]-O-[β-D-xylopyranosyl-(1→3)]-β-D-glucopyranosyl)oxy]-20-hydroxy-, β-D-glucopyranosyl ester, (3β)- (ACI)	C59H98O27	1238.6267	Debenzylation	-C7H6	90.047	1
Dammar-24-en-21-oic acid, 3-[(O-6-deoxy-α-L-mannopyranosyl-(1→2)-O-[β-D-glucopyranosyl-(1→6)]-O-[β-D-xylopyranosyl-(1→3)]-β-D-glucopyranosyl)oxy]-20-hydroxy-, β-D-glucopyranosyl ester, (3β)- (ACI)	C59H98O27	1238.6267	2 Debromination + H	-Br2 + H2	155.821	1
Dammar-24-en-21-oic acid, 3-[(O-6-deoxy-α-L-mannopyranosyl-(1→2)-O-[β-D-glucopyranosyl-(1→6)]-O-[β-D-xylopyranosyl-(1→3)]-β-D-glucopyranosyl)oxy]-20-hydroxy-, β-D-glucopyranosyl ester, (3β)- (ACI)	C59H98O27	1238.6267	2 Debromination	-Br2	157.837	1
Gypenosides LXXXVII	C59H100O26	1224.6474	Oxidative Deamination to alcohol	-NH+O	0.984	1
Gypenosides LXXXVII	C59H100O26	1224.6474	Isopropyl to acid	-C2H6+O2	1.9429	1
Gypenosides LXXXVII	C59H100O26	1224.6474	Demethylation + hydroxylation	-CH2+O	1.9793	1
Gypenosides LXXXVII	C59H100O26	1224.6474	Reduction	+H2	2.0157	1
Gypenosides LXXXVII	C59H100O26	1224.6474	Hydroxylation + desaturation	+O-H2	13.9793	1
Gypenosides LXXXVII	C59H100O26	1224.6474	Methylation	+CH2	14.0157	2
Gypenosides LXXXVII	C59H100O26	1224.6474	Ethyl to carboxylic acid	-CH4+O2	15.9585	1
Gypenosides LXXXVII	C59H100O26	1224.6474	Hydroxylation	+O	15.9949	1
Gypenosides LXXXVII	C59H100O26	1224.6474	Demethylation + 2 hydroxylation	-CH2+O2	17.9742	1
Gypenosides LXXXVII	C59H100O26	1224.6474	Hydration	+H2O	18.0106	1
Gypenosides LXXXVII	C59H100O26	1224.6474	Quinone formation	-H2+O2	29.9742	1
Gypenosides LXXXVII	C59H100O26	1224.6474	Hydroxylation + methylation	+O+CH2	30.0106	2
Gypenosides LXXXVII	C59H100O26	1224.6474	2 Hydroxylation	+O2	31.9898	1
Gypenosides LXXXVII	C59H100O26	1224.6474	Alkenes to dihydrodiol	+H2O2	34.0055	1
Gypenosides LXXXVII	C59H100O26	1224.6474	Acelylation	+C2H2O	42.0106	2
Gypenosides LXXXVII	C59H100O26	1224.6474	3 Hydroxylation	+O3	47.9847	1
Gypenosides LXXXVII	C59H100O26	1224.6474	Glycine conjugation	+C2H3NO	57.0215	2
Gypenosides LXXXVII	C59H100O26	1224.6474	Sulfate conjugation	+SO3	79.9568	2
Gypenosides LXXXVII	C59H100O26	1224.6474	Hydroxylation + sulfation	+SO4	95.9517	2
Gypenosides LXXXVII	C59H100O26	1224.6474	Cysteine conjugation	+C3H5NOS	103.009	2
Gypenosides LXXXVII	C59H100O26	1224.6474	Taurine conjugation	+C2H5NO2S	107.004	2
Gypenosides LXXXVII	C59H100O26	1224.6474	S-Cysteine conjugation	+C3H5NO2S	119.004	2
Gypenosides LXXXVII	C59H100O26	1224.6474	Decarboxylation + glucuronidation	+C5H8O5	148.037	2
Gypenosides LXXXVII	C59H100O26	1224.6474	N-acetylcysteine conjugation	+C5H7NO3S	161.015	2
Gypenosides LXXXVII	C59H100O26	1224.6474	Glucuronide conjugation	+C6H8O6	176.032	2
Gypenosides LXXXVII	C59H100O26	1224.6474	2 O-sulfate conjugation	+S2O8	191.904	2
Gypenosides LXXXVII	C59H100O26	1224.6474	Hydroxylation + glucuronide conjugation	+C6H8O7	192.027	2
Gypenosides LXXXVII	C59H100O26	1224.6474	Glutathione conjugation	+C10H15N3O5S	289.073	2
Gypenosides LXXXVII	C59H100O26	1224.6474	Desaturation + S-Glutathione conjugation	+C10H13N3O6S	303.053	2
Gypenosides LXXXVII	C59H100O26	1224.6474	S-Glutathione conjugation	+C10H15N3O6S	305.068	2
Gypenosides LXXXVII	C59H100O26	1224.6474	OH + S-Glutathione conjugation	+C10H15N3O7S	321.063	2
Gypenosides LXXXVII	C59H100O26	1224.6474	2 Glucuronide conjugation	+C12H16O12	352.064	2
Gypenosides LXXXVII	C59H100O26	1224.6474	2-ethoxyl to acid	-CH4 + O	0.0364	1
Gypenosides LXXXVII	C59H100O26	1224.6474	Oxidative Deamination to ketone	-NH3 + O	1.0316	1
Gypenosides LXXXVII	C59H100O26	1224.6474	Oxidative Defluorination	-F + OH	1.9957	1
Gypenosides LXXXVII	C59H100O26	1224.6474	Desaturation	-H2	2.0157	1
Gypenosides LXXXVII	C59H100O26	1224.6474	Twto sequential desaturations	-H4	4.0313	1
Gypenosides LXXXVII	C59H100O26	1224.6474	Ethyl to alcohol	-C2H4 + O	12.0364	1
Gypenosides LXXXVII	C59H100O26	1224.6474	Tert-butyl to acid	-C3H8 + O2	12.0728	1
Gypenosides LXXXVII	C59H100O26	1224.6474	Demethylation	-CH2	14.0157	1
Gypenosides LXXXVII	C59H100O26	1224.6474	Ethyl Ether to acid	-C2H6 + O	14.052	1
Gypenosides LXXXVII	C59H100O26	1224.6474	Thioureas to Ureas	-S+ O	15.9772	1
Gypenosides LXXXVII	C59H100O26	1224.6474	Sulfoxide to Thioether	-O	15.9949	1
Gypenosides LXXXVII	C59H100O26	1224.6474	Oxidative Dechlorination	-Cl + OH	17.9661	1
Gypenosides LXXXVII	C59H100O26	1224.6474	Reductive Deflurination	-F + H	17.9906	1
Gypenosides LXXXVII	C59H100O26	1224.6474	Alcohols dehydration	-H2O	18.0106	1
Gypenosides LXXXVII	C59H100O26	1224.6474	Defluorination	-F	18.9984	1
Gypenosides LXXXVII	C59H100O26	1224.6474	Isopropyl to alcohol	-C3H6 + O	26.052	1
Gypenosides LXXXVII	C59H100O26	1224.6474	Decarbonylation	-CO	27.9943	1
Gypenosides LXXXVII	C59H100O26	1224.6474	Deethylation	-C2H4	28.0313	1
Gypenosides LXXXVII	C59H100O26	1224.6474	Propyl ether to acid	-C3H8 + O	28.0677	1
Gypenosides LXXXVII	C59H100O26	1224.6474	Nitro reduction	-O2 + H2	29.9742	1
Gypenosides LXXXVII	C59H100O26	1224.6474	Hydroxymethylene loss	-CH2O	30.0106	1
Gypenosides LXXXVII	C59H100O26	1224.6474	Reductive Dechlorination	-Cl + H	33.961	1
Gypenosides LXXXVII	C59H100O26	1224.6474	Dechlorination	-Cl	34.9689	1
Gypenosides LXXXVII	C59H100O26	1224.6474	2 Reductive Defluorination	-F2 + H2	35.9811	1
Gypenosides LXXXVII	C59H100O26	1224.6474	2 Defluorination	-F2	37.9968	1
Gypenosides LXXXVII	C59H100O26	1224.6474	Tert-butyl to alcohol1	-C4H8 + O	40.0677	1
Gypenosides LXXXVII	C59H100O26	1224.6474	Isopropyl dealkylation	-C3H6	42.047	1
Gypenosides LXXXVII	C59H100O26	1224.6474	Hydrolysis of Nitrate Esters	-NO2 + H	44.9851	1
Gypenosides LXXXVII	C59H100O26	1224.6474	Decarboxylation	-COOH	44.9977	1
Gypenosides LXXXVII	C59H100O26	1224.6474	Tert-butyl to dealkylation	-C4H8	56.0626	1
Gypenosides LXXXVII	C59H100O26	1224.6474	Oxidative debromination	-Br + OH	61.9156	1
Gypenosides LXXXVII	C59H100O26	1224.6474	2 Dechlorination + H	-Cl2 + H2	67.922	1
Gypenosides LXXXVII	C59H100O26	1224.6474	Loss of Trifluoromethyl	-CF3 + H	67.9874	1
Gypenosides LXXXVII	C59H100O26	1224.6474	2 Dechlorination	-Cl2	69.9377	1
Gypenosides LXXXVII	C59H100O26	1224.6474	Debromination + H	-Br + H	77.9105	1
Gypenosides LXXXVII	C59H100O26	1224.6474	Debromination	-Br	78.9183	1
Gypenosides LXXXVII	C59H100O26	1224.6474	Debenzylation	-C7H6	90.047	1
Gypenosides LXXXVII	C59H100O26	1224.6474	2 Debromination + H	-Br2 + H2	155.821	1
Gypenosides LXXXVII	C59H100O26	1224.6474	2 Debromination	-Br2	157.837	1
β-D-Glucopyranoside, (3β)-20-(β-D-glucopyranosyloxy)-21-hydroxydammar-24-en-3-yl O-6-deoxy-α-L-mannopyranosyl-(1→2)-O-[β-D-glucopyranosyl-(1→3)]-O-[β-D-xylopyranosyl-(1→6)]- (ACI)	C59H100O26	1224.6474	Oxidative Deamination to alcohol	-NH+O	0.984	1
β-D-Glucopyranoside, (3β)-20-(β-D-glucopyranosyloxy)-21-hydroxydammar-24-en-3-yl O-6-deoxy-α-L-mannopyranosyl-(1→2)-O-[β-D-glucopyranosyl-(1→3)]-O-[β-D-xylopyranosyl-(1→6)]- (ACI)	C59H100O26	1224.6474	Isopropyl to acid	-C2H6+O2	1.9429	1
β-D-Glucopyranoside, (3β)-20-(β-D-glucopyranosyloxy)-21-hydroxydammar-24-en-3-yl O-6-deoxy-α-L-mannopyranosyl-(1→2)-O-[β-D-glucopyranosyl-(1→3)]-O-[β-D-xylopyranosyl-(1→6)]- (ACI)	C59H100O26	1224.6474	Demethylation + hydroxylation	-CH2+O	1.9793	1
β-D-Glucopyranoside, (3β)-20-(β-D-glucopyranosyloxy)-21-hydroxydammar-24-en-3-yl O-6-deoxy-α-L-mannopyranosyl-(1→2)-O-[β-D-glucopyranosyl-(1→3)]-O-[β-D-xylopyranosyl-(1→6)]- (ACI)	C59H100O26	1224.6474	Reduction	+H2	2.0157	1
β-D-Glucopyranoside, (3β)-20-(β-D-glucopyranosyloxy)-21-hydroxydammar-24-en-3-yl O-6-deoxy-α-L-mannopyranosyl-(1→2)-O-[β-D-glucopyranosyl-(1→3)]-O-[β-D-xylopyranosyl-(1→6)]- (ACI)	C59H100O26	1224.6474	Hydroxylation + desaturation	+O-H2	13.9793	1
β-D-Glucopyranoside, (3β)-20-(β-D-glucopyranosyloxy)-21-hydroxydammar-24-en-3-yl O-6-deoxy-α-L-mannopyranosyl-(1→2)-O-[β-D-glucopyranosyl-(1→3)]-O-[β-D-xylopyranosyl-(1→6)]- (ACI)	C59H100O26	1224.6474	Methylation	+CH2	14.0157	2
β-D-Glucopyranoside, (3β)-20-(β-D-glucopyranosyloxy)-21-hydroxydammar-24-en-3-yl O-6-deoxy-α-L-mannopyranosyl-(1→2)-O-[β-D-glucopyranosyl-(1→3)]-O-[β-D-xylopyranosyl-(1→6)]- (ACI)	C59H100O26	1224.6474	Ethyl to carboxylic acid	-CH4+O2	15.9585	1
β-D-Glucopyranoside, (3β)-20-(β-D-glucopyranosyloxy)-21-hydroxydammar-24-en-3-yl O-6-deoxy-α-L-mannopyranosyl-(1→2)-O-[β-D-glucopyranosyl-(1→3)]-O-[β-D-xylopyranosyl-(1→6)]- (ACI)	C59H100O26	1224.6474	Hydroxylation	+O	15.9949	1
β-D-Glucopyranoside, (3β)-20-(β-D-glucopyranosyloxy)-21-hydroxydammar-24-en-3-yl O-6-deoxy-α-L-mannopyranosyl-(1→2)-O-[β-D-glucopyranosyl-(1→3)]-O-[β-D-xylopyranosyl-(1→6)]- (ACI)	C59H100O26	1224.6474	Demethylation + 2 hydroxylation	-CH2+O2	17.9742	1
β-D-Glucopyranoside, (3β)-20-(β-D-glucopyranosyloxy)-21-hydroxydammar-24-en-3-yl O-6-deoxy-α-L-mannopyranosyl-(1→2)-O-[β-D-glucopyranosyl-(1→3)]-O-[β-D-xylopyranosyl-(1→6)]- (ACI)	C59H100O26	1224.6474	Hydration	+H2O	18.0106	1
β-D-Glucopyranoside, (3β)-20-(β-D-glucopyranosyloxy)-21-hydroxydammar-24-en-3-yl O-6-deoxy-α-L-mannopyranosyl-(1→2)-O-[β-D-glucopyranosyl-(1→3)]-O-[β-D-xylopyranosyl-(1→6)]- (ACI)	C59H100O26	1224.6474	Quinone formation	-H2+O2	29.9742	1
β-D-Glucopyranoside, (3β)-20-(β-D-glucopyranosyloxy)-21-hydroxydammar-24-en-3-yl O-6-deoxy-α-L-mannopyranosyl-(1→2)-O-[β-D-glucopyranosyl-(1→3)]-O-[β-D-xylopyranosyl-(1→6)]- (ACI)	C59H100O26	1224.6474	Hydroxylation + methylation	+O+CH2	30.0106	2
β-D-Glucopyranoside, (3β)-20-(β-D-glucopyranosyloxy)-21-hydroxydammar-24-en-3-yl O-6-deoxy-α-L-mannopyranosyl-(1→2)-O-[β-D-glucopyranosyl-(1→3)]-O-[β-D-xylopyranosyl-(1→6)]- (ACI)	C59H100O26	1224.6474	2 Hydroxylation	+O2	31.9898	1
β-D-Glucopyranoside, (3β)-20-(β-D-glucopyranosyloxy)-21-hydroxydammar-24-en-3-yl O-6-deoxy-α-L-mannopyranosyl-(1→2)-O-[β-D-glucopyranosyl-(1→3)]-O-[β-D-xylopyranosyl-(1→6)]- (ACI)	C59H100O26	1224.6474	Alkenes to dihydrodiol	+H2O2	34.0055	1
β-D-Glucopyranoside, (3β)-20-(β-D-glucopyranosyloxy)-21-hydroxydammar-24-en-3-yl O-6-deoxy-α-L-mannopyranosyl-(1→2)-O-[β-D-glucopyranosyl-(1→3)]-O-[β-D-xylopyranosyl-(1→6)]- (ACI)	C59H100O26	1224.6474	Acelylation	+C2H2O	42.0106	2
β-D-Glucopyranoside, (3β)-20-(β-D-glucopyranosyloxy)-21-hydroxydammar-24-en-3-yl O-6-deoxy-α-L-mannopyranosyl-(1→2)-O-[β-D-glucopyranosyl-(1→3)]-O-[β-D-xylopyranosyl-(1→6)]- (ACI)	C59H100O26	1224.6474	3 Hydroxylation	+O3	47.9847	1
β-D-Glucopyranoside, (3β)-20-(β-D-glucopyranosyloxy)-21-hydroxydammar-24-en-3-yl O-6-deoxy-α-L-mannopyranosyl-(1→2)-O-[β-D-glucopyranosyl-(1→3)]-O-[β-D-xylopyranosyl-(1→6)]- (ACI)	C59H100O26	1224.6474	Glycine conjugation	+C2H3NO	57.0215	2
β-D-Glucopyranoside, (3β)-20-(β-D-glucopyranosyloxy)-21-hydroxydammar-24-en-3-yl O-6-deoxy-α-L-mannopyranosyl-(1→2)-O-[β-D-glucopyranosyl-(1→3)]-O-[β-D-xylopyranosyl-(1→6)]- (ACI)	C59H100O26	1224.6474	Sulfate conjugation	+SO3	79.9568	2
β-D-Glucopyranoside, (3β)-20-(β-D-glucopyranosyloxy)-21-hydroxydammar-24-en-3-yl O-6-deoxy-α-L-mannopyranosyl-(1→2)-O-[β-D-glucopyranosyl-(1→3)]-O-[β-D-xylopyranosyl-(1→6)]- (ACI)	C59H100O26	1224.6474	Hydroxylation + sulfation	+SO4	95.9517	2
β-D-Glucopyranoside, (3β)-20-(β-D-glucopyranosyloxy)-21-hydroxydammar-24-en-3-yl O-6-deoxy-α-L-mannopyranosyl-(1→2)-O-[β-D-glucopyranosyl-(1→3)]-O-[β-D-xylopyranosyl-(1→6)]- (ACI)	C59H100O26	1224.6474	Cysteine conjugation	+C3H5NOS	103.009	2
β-D-Glucopyranoside, (3β)-20-(β-D-glucopyranosyloxy)-21-hydroxydammar-24-en-3-yl O-6-deoxy-α-L-mannopyranosyl-(1→2)-O-[β-D-glucopyranosyl-(1→3)]-O-[β-D-xylopyranosyl-(1→6)]- (ACI)	C59H100O26	1224.6474	Taurine conjugation	+C2H5NO2S	107.004	2
β-D-Glucopyranoside, (3β)-20-(β-D-glucopyranosyloxy)-21-hydroxydammar-24-en-3-yl O-6-deoxy-α-L-mannopyranosyl-(1→2)-O-[β-D-glucopyranosyl-(1→3)]-O-[β-D-xylopyranosyl-(1→6)]- (ACI)	C59H100O26	1224.6474	S-Cysteine conjugation	+C3H5NO2S	119.004	2
β-D-Glucopyranoside, (3β)-20-(β-D-glucopyranosyloxy)-21-hydroxydammar-24-en-3-yl O-6-deoxy-α-L-mannopyranosyl-(1→2)-O-[β-D-glucopyranosyl-(1→3)]-O-[β-D-xylopyranosyl-(1→6)]- (ACI)	C59H100O26	1224.6474	Decarboxylation + glucuronidation	+C5H8O5	148.037	2
β-D-Glucopyranoside, (3β)-20-(β-D-glucopyranosyloxy)-21-hydroxydammar-24-en-3-yl O-6-deoxy-α-L-mannopyranosyl-(1→2)-O-[β-D-glucopyranosyl-(1→3)]-O-[β-D-xylopyranosyl-(1→6)]- (ACI)	C59H100O26	1224.6474	N-acetylcysteine conjugation	+C5H7NO3S	161.015	2
β-D-Glucopyranoside, (3β)-20-(β-D-glucopyranosyloxy)-21-hydroxydammar-24-en-3-yl O-6-deoxy-α-L-mannopyranosyl-(1→2)-O-[β-D-glucopyranosyl-(1→3)]-O-[β-D-xylopyranosyl-(1→6)]- (ACI)	C59H100O26	1224.6474	Glucuronide conjugation	+C6H8O6	176.032	2
β-D-Glucopyranoside, (3β)-20-(β-D-glucopyranosyloxy)-21-hydroxydammar-24-en-3-yl O-6-deoxy-α-L-mannopyranosyl-(1→2)-O-[β-D-glucopyranosyl-(1→3)]-O-[β-D-xylopyranosyl-(1→6)]- (ACI)	C59H100O26	1224.6474	2 O-sulfate conjugation	+S2O8	191.904	2
β-D-Glucopyranoside, (3β)-20-(β-D-glucopyranosyloxy)-21-hydroxydammar-24-en-3-yl O-6-deoxy-α-L-mannopyranosyl-(1→2)-O-[β-D-glucopyranosyl-(1→3)]-O-[β-D-xylopyranosyl-(1→6)]- (ACI)	C59H100O26	1224.6474	Hydroxylation + glucuronide conjugation	+C6H8O7	192.027	2
β-D-Glucopyranoside, (3β)-20-(β-D-glucopyranosyloxy)-21-hydroxydammar-24-en-3-yl O-6-deoxy-α-L-mannopyranosyl-(1→2)-O-[β-D-glucopyranosyl-(1→3)]-O-[β-D-xylopyranosyl-(1→6)]- (ACI)	C59H100O26	1224.6474	Glutathione conjugation	+C10H15N3O5S	289.073	2
β-D-Glucopyranoside, (3β)-20-(β-D-glucopyranosyloxy)-21-hydroxydammar-24-en-3-yl O-6-deoxy-α-L-mannopyranosyl-(1→2)-O-[β-D-glucopyranosyl-(1→3)]-O-[β-D-xylopyranosyl-(1→6)]- (ACI)	C59H100O26	1224.6474	Desaturation + S-Glutathione conjugation	+C10H13N3O6S	303.053	2
β-D-Glucopyranoside, (3β)-20-(β-D-glucopyranosyloxy)-21-hydroxydammar-24-en-3-yl O-6-deoxy-α-L-mannopyranosyl-(1→2)-O-[β-D-glucopyranosyl-(1→3)]-O-[β-D-xylopyranosyl-(1→6)]- (ACI)	C59H100O26	1224.6474	S-Glutathione conjugation	+C10H15N3O6S	305.068	2
β-D-Glucopyranoside, (3β)-20-(β-D-glucopyranosyloxy)-21-hydroxydammar-24-en-3-yl O-6-deoxy-α-L-mannopyranosyl-(1→2)-O-[β-D-glucopyranosyl-(1→3)]-O-[β-D-xylopyranosyl-(1→6)]- (ACI)	C59H100O26	1224.6474	OH + S-Glutathione conjugation	+C10H15N3O7S	321.063	2
β-D-Glucopyranoside, (3β)-20-(β-D-glucopyranosyloxy)-21-hydroxydammar-24-en-3-yl O-6-deoxy-α-L-mannopyranosyl-(1→2)-O-[β-D-glucopyranosyl-(1→3)]-O-[β-D-xylopyranosyl-(1→6)]- (ACI)	C59H100O26	1224.6474	2 Glucuronide conjugation	+C12H16O12	352.064	2
β-D-Glucopyranoside, (3β)-20-(β-D-glucopyranosyloxy)-21-hydroxydammar-24-en-3-yl O-6-deoxy-α-L-mannopyranosyl-(1→2)-O-[β-D-glucopyranosyl-(1→3)]-O-[β-D-xylopyranosyl-(1→6)]- (ACI)	C59H100O26	1224.6474	2-ethoxyl to acid	-CH4 + O	0.0364	1
β-D-Glucopyranoside, (3β)-20-(β-D-glucopyranosyloxy)-21-hydroxydammar-24-en-3-yl O-6-deoxy-α-L-mannopyranosyl-(1→2)-O-[β-D-glucopyranosyl-(1→3)]-O-[β-D-xylopyranosyl-(1→6)]- (ACI)	C59H100O26	1224.6474	Oxidative Deamination to ketone	-NH3 + O	1.0316	1
β-D-Glucopyranoside, (3β)-20-(β-D-glucopyranosyloxy)-21-hydroxydammar-24-en-3-yl O-6-deoxy-α-L-mannopyranosyl-(1→2)-O-[β-D-glucopyranosyl-(1→3)]-O-[β-D-xylopyranosyl-(1→6)]- (ACI)	C59H100O26	1224.6474	Oxidative Defluorination	-F + OH	1.9957	1
β-D-Glucopyranoside, (3β)-20-(β-D-glucopyranosyloxy)-21-hydroxydammar-24-en-3-yl O-6-deoxy-α-L-mannopyranosyl-(1→2)-O-[β-D-glucopyranosyl-(1→3)]-O-[β-D-xylopyranosyl-(1→6)]- (ACI)	C59H100O26	1224.6474	Desaturation	-H2	2.0157	1
β-D-Glucopyranoside, (3β)-20-(β-D-glucopyranosyloxy)-21-hydroxydammar-24-en-3-yl O-6-deoxy-α-L-mannopyranosyl-(1→2)-O-[β-D-glucopyranosyl-(1→3)]-O-[β-D-xylopyranosyl-(1→6)]- (ACI)	C59H100O26	1224.6474	Twto sequential desaturations	-H4	4.0313	1
β-D-Glucopyranoside, (3β)-20-(β-D-glucopyranosyloxy)-21-hydroxydammar-24-en-3-yl O-6-deoxy-α-L-mannopyranosyl-(1→2)-O-[β-D-glucopyranosyl-(1→3)]-O-[β-D-xylopyranosyl-(1→6)]- (ACI)	C59H100O26	1224.6474	Ethyl to alcohol	-C2H4 + O	12.0364	1
β-D-Glucopyranoside, (3β)-20-(β-D-glucopyranosyloxy)-21-hydroxydammar-24-en-3-yl O-6-deoxy-α-L-mannopyranosyl-(1→2)-O-[β-D-glucopyranosyl-(1→3)]-O-[β-D-xylopyranosyl-(1→6)]- (ACI)	C59H100O26	1224.6474	Tert-butyl to acid	-C3H8 + O2	12.0728	1
β-D-Glucopyranoside, (3β)-20-(β-D-glucopyranosyloxy)-21-hydroxydammar-24-en-3-yl O-6-deoxy-α-L-mannopyranosyl-(1→2)-O-[β-D-glucopyranosyl-(1→3)]-O-[β-D-xylopyranosyl-(1→6)]- (ACI)	C59H100O26	1224.6474	Demethylation	-CH2	14.0157	1
β-D-Glucopyranoside, (3β)-20-(β-D-glucopyranosyloxy)-21-hydroxydammar-24-en-3-yl O-6-deoxy-α-L-mannopyranosyl-(1→2)-O-[β-D-glucopyranosyl-(1→3)]-O-[β-D-xylopyranosyl-(1→6)]- (ACI)	C59H100O26	1224.6474	Ethyl Ether to acid	-C2H6 + O	14.052	1
β-D-Glucopyranoside, (3β)-20-(β-D-glucopyranosyloxy)-21-hydroxydammar-24-en-3-yl O-6-deoxy-α-L-mannopyranosyl-(1→2)-O-[β-D-glucopyranosyl-(1→3)]-O-[β-D-xylopyranosyl-(1→6)]- (ACI)	C59H100O26	1224.6474	Thioureas to Ureas	-S+ O	15.9772	1
β-D-Glucopyranoside, (3β)-20-(β-D-glucopyranosyloxy)-21-hydroxydammar-24-en-3-yl O-6-deoxy-α-L-mannopyranosyl-(1→2)-O-[β-D-glucopyranosyl-(1→3)]-O-[β-D-xylopyranosyl-(1→6)]- (ACI)	C59H100O26	1224.6474	Sulfoxide to Thioether	-O	15.9949	1
β-D-Glucopyranoside, (3β)-20-(β-D-glucopyranosyloxy)-21-hydroxydammar-24-en-3-yl O-6-deoxy-α-L-mannopyranosyl-(1→2)-O-[β-D-glucopyranosyl-(1→3)]-O-[β-D-xylopyranosyl-(1→6)]- (ACI)	C59H100O26	1224.6474	Oxidative Dechlorination	-Cl + OH	17.9661	1
β-D-Glucopyranoside, (3β)-20-(β-D-glucopyranosyloxy)-21-hydroxydammar-24-en-3-yl O-6-deoxy-α-L-mannopyranosyl-(1→2)-O-[β-D-glucopyranosyl-(1→3)]-O-[β-D-xylopyranosyl-(1→6)]- (ACI)	C59H100O26	1224.6474	Reductive Deflurination	-F + H	17.9906	1
β-D-Glucopyranoside, (3β)-20-(β-D-glucopyranosyloxy)-21-hydroxydammar-24-en-3-yl O-6-deoxy-α-L-mannopyranosyl-(1→2)-O-[β-D-glucopyranosyl-(1→3)]-O-[β-D-xylopyranosyl-(1→6)]- (ACI)	C59H100O26	1224.6474	Alcohols dehydration	-H2O	18.0106	1
β-D-Glucopyranoside, (3β)-20-(β-D-glucopyranosyloxy)-21-hydroxydammar-24-en-3-yl O-6-deoxy-α-L-mannopyranosyl-(1→2)-O-[β-D-glucopyranosyl-(1→3)]-O-[β-D-xylopyranosyl-(1→6)]- (ACI)	C59H100O26	1224.6474	Defluorination	-F	18.9984	1
β-D-Glucopyranoside, (3β)-20-(β-D-glucopyranosyloxy)-21-hydroxydammar-24-en-3-yl O-6-deoxy-α-L-mannopyranosyl-(1→2)-O-[β-D-glucopyranosyl-(1→3)]-O-[β-D-xylopyranosyl-(1→6)]- (ACI)	C59H100O26	1224.6474	Isopropyl to alcohol	-C3H6 + O	26.052	1
β-D-Glucopyranoside, (3β)-20-(β-D-glucopyranosyloxy)-21-hydroxydammar-24-en-3-yl O-6-deoxy-α-L-mannopyranosyl-(1→2)-O-[β-D-glucopyranosyl-(1→3)]-O-[β-D-xylopyranosyl-(1→6)]- (ACI)	C59H100O26	1224.6474	Decarbonylation	-CO	27.9943	1
β-D-Glucopyranoside, (3β)-20-(β-D-glucopyranosyloxy)-21-hydroxydammar-24-en-3-yl O-6-deoxy-α-L-mannopyranosyl-(1→2)-O-[β-D-glucopyranosyl-(1→3)]-O-[β-D-xylopyranosyl-(1→6)]- (ACI)	C59H100O26	1224.6474	Deethylation	-C2H4	28.0313	1
β-D-Glucopyranoside, (3β)-20-(β-D-glucopyranosyloxy)-21-hydroxydammar-24-en-3-yl O-6-deoxy-α-L-mannopyranosyl-(1→2)-O-[β-D-glucopyranosyl-(1→3)]-O-[β-D-xylopyranosyl-(1→6)]- (ACI)	C59H100O26	1224.6474	Propyl ether to acid	-C3H8 + O	28.0677	1
β-D-Glucopyranoside, (3β)-20-(β-D-glucopyranosyloxy)-21-hydroxydammar-24-en-3-yl O-6-deoxy-α-L-mannopyranosyl-(1→2)-O-[β-D-glucopyranosyl-(1→3)]-O-[β-D-xylopyranosyl-(1→6)]- (ACI)	C59H100O26	1224.6474	Nitro reduction	-O2 + H2	29.9742	1
β-D-Glucopyranoside, (3β)-20-(β-D-glucopyranosyloxy)-21-hydroxydammar-24-en-3-yl O-6-deoxy-α-L-mannopyranosyl-(1→2)-O-[β-D-glucopyranosyl-(1→3)]-O-[β-D-xylopyranosyl-(1→6)]- (ACI)	C59H100O26	1224.6474	Hydroxymethylene loss	-CH2O	30.0106	1
β-D-Glucopyranoside, (3β)-20-(β-D-glucopyranosyloxy)-21-hydroxydammar-24-en-3-yl O-6-deoxy-α-L-mannopyranosyl-(1→2)-O-[β-D-glucopyranosyl-(1→3)]-O-[β-D-xylopyranosyl-(1→6)]- (ACI)	C59H100O26	1224.6474	Reductive Dechlorination	-Cl + H	33.961	1
β-D-Glucopyranoside, (3β)-20-(β-D-glucopyranosyloxy)-21-hydroxydammar-24-en-3-yl O-6-deoxy-α-L-mannopyranosyl-(1→2)-O-[β-D-glucopyranosyl-(1→3)]-O-[β-D-xylopyranosyl-(1→6)]- (ACI)	C59H100O26	1224.6474	Dechlorination	-Cl	34.9689	1
β-D-Glucopyranoside, (3β)-20-(β-D-glucopyranosyloxy)-21-hydroxydammar-24-en-3-yl O-6-deoxy-α-L-mannopyranosyl-(1→2)-O-[β-D-glucopyranosyl-(1→3)]-O-[β-D-xylopyranosyl-(1→6)]- (ACI)	C59H100O26	1224.6474	2 Reductive Defluorination	-F2 + H2	35.9811	1
β-D-Glucopyranoside, (3β)-20-(β-D-glucopyranosyloxy)-21-hydroxydammar-24-en-3-yl O-6-deoxy-α-L-mannopyranosyl-(1→2)-O-[β-D-glucopyranosyl-(1→3)]-O-[β-D-xylopyranosyl-(1→6)]- (ACI)	C59H100O26	1224.6474	2 Defluorination	-F2	37.9968	1
β-D-Glucopyranoside, (3β)-20-(β-D-glucopyranosyloxy)-21-hydroxydammar-24-en-3-yl O-6-deoxy-α-L-mannopyranosyl-(1→2)-O-[β-D-glucopyranosyl-(1→3)]-O-[β-D-xylopyranosyl-(1→6)]- (ACI)	C59H100O26	1224.6474	Tert-butyl to alcohol1	-C4H8 + O	40.0677	1
β-D-Glucopyranoside, (3β)-20-(β-D-glucopyranosyloxy)-21-hydroxydammar-24-en-3-yl O-6-deoxy-α-L-mannopyranosyl-(1→2)-O-[β-D-glucopyranosyl-(1→3)]-O-[β-D-xylopyranosyl-(1→6)]- (ACI)	C59H100O26	1224.6474	Isopropyl dealkylation	-C3H6	42.047	1
β-D-Glucopyranoside, (3β)-20-(β-D-glucopyranosyloxy)-21-hydroxydammar-24-en-3-yl O-6-deoxy-α-L-mannopyranosyl-(1→2)-O-[β-D-glucopyranosyl-(1→3)]-O-[β-D-xylopyranosyl-(1→6)]- (ACI)	C59H100O26	1224.6474	Hydrolysis of Nitrate Esters	-NO2 + H	44.9851	1
β-D-Glucopyranoside, (3β)-20-(β-D-glucopyranosyloxy)-21-hydroxydammar-24-en-3-yl O-6-deoxy-α-L-mannopyranosyl-(1→2)-O-[β-D-glucopyranosyl-(1→3)]-O-[β-D-xylopyranosyl-(1→6)]- (ACI)	C59H100O26	1224.6474	Decarboxylation	-COOH	44.9977	1
β-D-Glucopyranoside, (3β)-20-(β-D-glucopyranosyloxy)-21-hydroxydammar-24-en-3-yl O-6-deoxy-α-L-mannopyranosyl-(1→2)-O-[β-D-glucopyranosyl-(1→3)]-O-[β-D-xylopyranosyl-(1→6)]- (ACI)	C59H100O26	1224.6474	Tert-butyl to dealkylation	-C4H8	56.0626	1
β-D-Glucopyranoside, (3β)-20-(β-D-glucopyranosyloxy)-21-hydroxydammar-24-en-3-yl O-6-deoxy-α-L-mannopyranosyl-(1→2)-O-[β-D-glucopyranosyl-(1→3)]-O-[β-D-xylopyranosyl-(1→6)]- (ACI)	C59H100O26	1224.6474	Oxidative debromination	-Br + OH	61.9156	1
β-D-Glucopyranoside, (3β)-20-(β-D-glucopyranosyloxy)-21-hydroxydammar-24-en-3-yl O-6-deoxy-α-L-mannopyranosyl-(1→2)-O-[β-D-glucopyranosyl-(1→3)]-O-[β-D-xylopyranosyl-(1→6)]- (ACI)	C59H100O26	1224.6474	2 Dechlorination + H	-Cl2 + H2	67.922	1
β-D-Glucopyranoside, (3β)-20-(β-D-glucopyranosyloxy)-21-hydroxydammar-24-en-3-yl O-6-deoxy-α-L-mannopyranosyl-(1→2)-O-[β-D-glucopyranosyl-(1→3)]-O-[β-D-xylopyranosyl-(1→6)]- (ACI)	C59H100O26	1224.6474	Loss of Trifluoromethyl	-CF3 + H	67.9874	1
β-D-Glucopyranoside, (3β)-20-(β-D-glucopyranosyloxy)-21-hydroxydammar-24-en-3-yl O-6-deoxy-α-L-mannopyranosyl-(1→2)-O-[β-D-glucopyranosyl-(1→3)]-O-[β-D-xylopyranosyl-(1→6)]- (ACI)	C59H100O26	1224.6474	2 Dechlorination	-Cl2	69.9377	1
β-D-Glucopyranoside, (3β)-20-(β-D-glucopyranosyloxy)-21-hydroxydammar-24-en-3-yl O-6-deoxy-α-L-mannopyranosyl-(1→2)-O-[β-D-glucopyranosyl-(1→3)]-O-[β-D-xylopyranosyl-(1→6)]- (ACI)	C59H100O26	1224.6474	Debromination + H	-Br + H	77.9105	1
β-D-Glucopyranoside, (3β)-20-(β-D-glucopyranosyloxy)-21-hydroxydammar-24-en-3-yl O-6-deoxy-α-L-mannopyranosyl-(1→2)-O-[β-D-glucopyranosyl-(1→3)]-O-[β-D-xylopyranosyl-(1→6)]- (ACI)	C59H100O26	1224.6474	Debromination	-Br	78.9183	1
β-D-Glucopyranoside, (3β)-20-(β-D-glucopyranosyloxy)-21-hydroxydammar-24-en-3-yl O-6-deoxy-α-L-mannopyranosyl-(1→2)-O-[β-D-glucopyranosyl-(1→3)]-O-[β-D-xylopyranosyl-(1→6)]- (ACI)	C59H100O26	1224.6474	Debenzylation	-C7H6	90.047	1
β-D-Glucopyranoside, (3β)-20-(β-D-glucopyranosyloxy)-21-hydroxydammar-24-en-3-yl O-6-deoxy-α-L-mannopyranosyl-(1→2)-O-[β-D-glucopyranosyl-(1→3)]-O-[β-D-xylopyranosyl-(1→6)]- (ACI)	C59H100O26	1224.6474	2 Debromination + H	-Br2 + H2	155.821	1
β-D-Glucopyranoside, (3β)-20-(β-D-glucopyranosyloxy)-21-hydroxydammar-24-en-3-yl O-6-deoxy-α-L-mannopyranosyl-(1→2)-O-[β-D-glucopyranosyl-(1→3)]-O-[β-D-xylopyranosyl-(1→6)]- (ACI)	C59H100O26	1224.6474	2 Debromination	-Br2	157.837	1
Gypenoside CP6	C63H98O23	1222.6471	Oxidative Deamination to alcohol	-NH+O	0.984	1
Gypenoside CP6	C63H98O23	1222.6471	Isopropyl to acid	-C2H6+O2	1.9429	1
Gypenoside CP6	C63H98O23	1222.6471	Demethylation + hydroxylation	-CH2+O	1.9793	1
Gypenoside CP6	C63H98O23	1222.6471	Reduction	+H2	2.0157	1
Gypenoside CP6	C63H98O23	1222.6471	Hydroxylation + desaturation	+O-H2	13.9793	1
Gypenoside CP6	C63H98O23	1222.6471	Methylation	+CH2	14.0157	2
Gypenoside CP6	C63H98O23	1222.6471	Ethyl to carboxylic acid	-CH4+O2	15.9585	1
Gypenoside CP6	C63H98O23	1222.6471	Hydroxylation	+O	15.9949	1
Gypenoside CP6	C63H98O23	1222.6471	Demethylation + 2 hydroxylation	-CH2+O2	17.9742	1
Gypenoside CP6	C63H98O23	1222.6471	Hydration	+H2O	18.0106	1
Gypenoside CP6	C63H98O23	1222.6471	Quinone formation	-H2+O2	29.9742	1
Gypenoside CP6	C63H98O23	1222.6471	Hydroxylation + methylation	+O+CH2	30.0106	2
Gypenoside CP6	C63H98O23	1222.6471	2 Hydroxylation	+O2	31.9898	1
Gypenoside CP6	C63H98O23	1222.6471	Alkenes to dihydrodiol	+H2O2	34.0055	1
Gypenoside CP6	C63H98O23	1222.6471	Acelylation	+C2H2O	42.0106	2
Gypenoside CP6	C63H98O23	1222.6471	3 Hydroxylation	+O3	47.9847	1
Gypenoside CP6	C63H98O23	1222.6471	Glycine conjugation	+C2H3NO	57.0215	2
Gypenoside CP6	C63H98O23	1222.6471	Sulfate conjugation	+SO3	79.9568	2
Gypenoside CP6	C63H98O23	1222.6471	Hydroxylation + sulfation	+SO4	95.9517	2
Gypenoside CP6	C63H98O23	1222.6471	Cysteine conjugation	+C3H5NOS	103.009	2
Gypenoside CP6	C63H98O23	1222.6471	Taurine conjugation	+C2H5NO2S	107.004	2
Gypenoside CP6	C63H98O23	1222.6471	S-Cysteine conjugation	+C3H5NO2S	119.004	2
Gypenoside CP6	C63H98O23	1222.6471	Decarboxylation + glucuronidation	+C5H8O5	148.037	2
Gypenoside CP6	C63H98O23	1222.6471	N-acetylcysteine conjugation	+C5H7NO3S	161.015	2
Gypenoside CP6	C63H98O23	1222.6471	Glucuronide conjugation	+C6H8O6	176.032	2
Gypenoside CP6	C63H98O23	1222.6471	2 O-sulfate conjugation	+S2O8	191.904	2
Gypenoside CP6	C63H98O23	1222.6471	Hydroxylation + glucuronide conjugation	+C6H8O7	192.027	2
Gypenoside CP6	C63H98O23	1222.6471	Glutathione conjugation	+C10H15N3O5S	289.073	2
Gypenoside CP6	C63H98O23	1222.6471	Desaturation + S-Glutathione conjugation	+C10H13N3O6S	303.053	2
Gypenoside CP6	C63H98O23	1222.6471	S-Glutathione conjugation	+C10H15N3O6S	305.068	2
Gypenoside CP6	C63H98O23	1222.6471	OH + S-Glutathione conjugation	+C10H15N3O7S	321.063	2
Gypenoside CP6	C63H98O23	1222.6471	2 Glucuronide conjugation	+C12H16O12	352.064	2
Gypenoside CP6	C63H98O23	1222.6471	2-ethoxyl to acid	-CH4 + O	0.0364	1
Gypenoside CP6	C63H98O23	1222.6471	Oxidative Deamination to ketone	-NH3 + O	1.0316	1
Gypenoside CP6	C63H98O23	1222.6471	Oxidative Defluorination	-F + OH	1.9957	1
Gypenoside CP6	C63H98O23	1222.6471	Desaturation	-H2	2.0157	1
Gypenoside CP6	C63H98O23	1222.6471	Twto sequential desaturations	-H4	4.0313	1
Gypenoside CP6	C63H98O23	1222.6471	Ethyl to alcohol	-C2H4 + O	12.0364	1
Gypenoside CP6	C63H98O23	1222.6471	Tert-butyl to acid	-C3H8 + O2	12.0728	1
Gypenoside CP6	C63H98O23	1222.6471	Demethylation	-CH2	14.0157	1
Gypenoside CP6	C63H98O23	1222.6471	Ethyl Ether to acid	-C2H6 + O	14.052	1
Gypenoside CP6	C63H98O23	1222.6471	Thioureas to Ureas	-S+ O	15.9772	1
Gypenoside CP6	C63H98O23	1222.6471	Sulfoxide to Thioether	-O	15.9949	1
Gypenoside CP6	C63H98O23	1222.6471	Oxidative Dechlorination	-Cl + OH	17.9661	1
Gypenoside CP6	C63H98O23	1222.6471	Reductive Deflurination	-F + H	17.9906	1
Gypenoside CP6	C63H98O23	1222.6471	Alcohols dehydration	-H2O	18.0106	1
Gypenoside CP6	C63H98O23	1222.6471	Defluorination	-F	18.9984	1
Gypenoside CP6	C63H98O23	1222.6471	Isopropyl to alcohol	-C3H6 + O	26.052	1
Gypenoside CP6	C63H98O23	1222.6471	Decarbonylation	-CO	27.9943	1
Gypenoside CP6	C63H98O23	1222.6471	Deethylation	-C2H4	28.0313	1
Gypenoside CP6	C63H98O23	1222.6471	Propyl ether to acid	-C3H8 + O	28.0677	1
Gypenoside CP6	C63H98O23	1222.6471	Nitro reduction	-O2 + H2	29.9742	1
Gypenoside CP6	C63H98O23	1222.6471	Hydroxymethylene loss	-CH2O	30.0106	1
Gypenoside CP6	C63H98O23	1222.6471	Reductive Dechlorination	-Cl + H	33.961	1
Gypenoside CP6	C63H98O23	1222.6471	Dechlorination	-Cl	34.9689	1
Gypenoside CP6	C63H98O23	1222.6471	2 Reductive Defluorination	-F2 + H2	35.9811	1
Gypenoside CP6	C63H98O23	1222.6471	2 Defluorination	-F2	37.9968	1
Gypenoside CP6	C63H98O23	1222.6471	Tert-butyl to alcohol1	-C4H8 + O	40.0677	1
Gypenoside CP6	C63H98O23	1222.6471	Isopropyl dealkylation	-C3H6	42.047	1
Gypenoside CP6	C63H98O23	1222.6471	Hydrolysis of Nitrate Esters	-NO2 + H	44.9851	1
Gypenoside CP6	C63H98O23	1222.6471	Decarboxylation	-COOH	44.9977	1
Gypenoside CP6	C63H98O23	1222.6471	Tert-butyl to dealkylation	-C4H8	56.0626	1
Gypenoside CP6	C63H98O23	1222.6471	Oxidative debromination	-Br + OH	61.9156	1
Gypenoside CP6	C63H98O23	1222.6471	2 Dechlorination + H	-Cl2 + H2	67.922	1
Gypenoside CP6	C63H98O23	1222.6471	Loss of Trifluoromethyl	-CF3 + H	67.9874	1
Gypenoside CP6	C63H98O23	1222.6471	2 Dechlorination	-Cl2	69.9377	1
Gypenoside CP6	C63H98O23	1222.6471	Debromination + H	-Br + H	77.9105	1
Gypenoside CP6	C63H98O23	1222.6471	Debromination	-Br	78.9183	1
Gypenoside CP6	C63H98O23	1222.6471	Debenzylation	-C7H6	90.047	1
Gypenoside CP6	C63H98O23	1222.6471	2 Debromination + H	-Br2 + H2	155.821	1
Gypenoside CP6	C63H98O23	1222.6471	2 Debromination	-Br2	157.837	1
Gypenoside LXXXIX	C59H98O26	1222.6318	Oxidative Deamination to alcohol	-NH+O	0.984	1
Gypenoside LXXXIX	C59H98O26	1222.6318	Isopropyl to acid	-C2H6+O2	1.9429	1
Gypenoside LXXXIX	C59H98O26	1222.6318	Demethylation + hydroxylation	-CH2+O	1.9793	1
Gypenoside LXXXIX	C59H98O26	1222.6318	Reduction	+H2	2.0157	1
Gypenoside LXXXIX	C59H98O26	1222.6318	Hydroxylation + desaturation	+O-H2	13.9793	1
Gypenoside LXXXIX	C59H98O26	1222.6318	Methylation	+CH2	14.0157	2
Gypenoside LXXXIX	C59H98O26	1222.6318	Ethyl to carboxylic acid	-CH4+O2	15.9585	1
Gypenoside LXXXIX	C59H98O26	1222.6318	Hydroxylation	+O	15.9949	1
Gypenoside LXXXIX	C59H98O26	1222.6318	Demethylation + 2 hydroxylation	-CH2+O2	17.9742	1
Gypenoside LXXXIX	C59H98O26	1222.6318	Hydration	+H2O	18.0106	1
Gypenoside LXXXIX	C59H98O26	1222.6318	Quinone formation	-H2+O2	29.9742	1
Gypenoside LXXXIX	C59H98O26	1222.6318	Hydroxylation + methylation	+O+CH2	30.0106	2
Gypenoside LXXXIX	C59H98O26	1222.6318	2 Hydroxylation	+O2	31.9898	1
Gypenoside LXXXIX	C59H98O26	1222.6318	Alkenes to dihydrodiol	+H2O2	34.0055	1
Gypenoside LXXXIX	C59H98O26	1222.6318	Acelylation	+C2H2O	42.0106	2
Gypenoside LXXXIX	C59H98O26	1222.6318	3 Hydroxylation	+O3	47.9847	1
Gypenoside LXXXIX	C59H98O26	1222.6318	Glycine conjugation	+C2H3NO	57.0215	2
Gypenoside LXXXIX	C59H98O26	1222.6318	Sulfate conjugation	+SO3	79.9568	2
Gypenoside LXXXIX	C59H98O26	1222.6318	Hydroxylation + sulfation	+SO4	95.9517	2
Gypenoside LXXXIX	C59H98O26	1222.6318	Cysteine conjugation	+C3H5NOS	103.009	2
Gypenoside LXXXIX	C59H98O26	1222.6318	Taurine conjugation	+C2H5NO2S	107.004	2
Gypenoside LXXXIX	C59H98O26	1222.6318	S-Cysteine conjugation	+C3H5NO2S	119.004	2
Gypenoside LXXXIX	C59H98O26	1222.6318	Decarboxylation + glucuronidation	+C5H8O5	148.037	2
Gypenoside LXXXIX	C59H98O26	1222.6318	N-acetylcysteine conjugation	+C5H7NO3S	161.015	2
Gypenoside LXXXIX	C59H98O26	1222.6318	Glucuronide conjugation	+C6H8O6	176.032	2
Gypenoside LXXXIX	C59H98O26	1222.6318	2 O-sulfate conjugation	+S2O8	191.904	2
Gypenoside LXXXIX	C59H98O26	1222.6318	Hydroxylation + glucuronide conjugation	+C6H8O7	192.027	2
Gypenoside LXXXIX	C59H98O26	1222.6318	Glutathione conjugation	+C10H15N3O5S	289.073	2
Gypenoside LXXXIX	C59H98O26	1222.6318	Desaturation + S-Glutathione conjugation	+C10H13N3O6S	303.053	2
Gypenoside LXXXIX	C59H98O26	1222.6318	S-Glutathione conjugation	+C10H15N3O6S	305.068	2
Gypenoside LXXXIX	C59H98O26	1222.6318	OH + S-Glutathione conjugation	+C10H15N3O7S	321.063	2
Gypenoside LXXXIX	C59H98O26	1222.6318	2 Glucuronide conjugation	+C12H16O12	352.064	2
Gypenoside LXXXIX	C59H98O26	1222.6318	2-ethoxyl to acid	-CH4 + O	0.0364	1
Gypenoside LXXXIX	C59H98O26	1222.6318	Oxidative Deamination to ketone	-NH3 + O	1.0316	1
Gypenoside LXXXIX	C59H98O26	1222.6318	Oxidative Defluorination	-F + OH	1.9957	1
Gypenoside LXXXIX	C59H98O26	1222.6318	Desaturation	-H2	2.0157	1
Gypenoside LXXXIX	C59H98O26	1222.6318	Twto sequential desaturations	-H4	4.0313	1
Gypenoside LXXXIX	C59H98O26	1222.6318	Ethyl to alcohol	-C2H4 + O	12.0364	1
Gypenoside LXXXIX	C59H98O26	1222.6318	Tert-butyl to acid	-C3H8 + O2	12.0728	1
Gypenoside LXXXIX	C59H98O26	1222.6318	Demethylation	-CH2	14.0157	1
Gypenoside LXXXIX	C59H98O26	1222.6318	Ethyl Ether to acid	-C2H6 + O	14.052	1
Gypenoside LXXXIX	C59H98O26	1222.6318	Thioureas to Ureas	-S+ O	15.9772	1
Gypenoside LXXXIX	C59H98O26	1222.6318	Sulfoxide to Thioether	-O	15.9949	1
Gypenoside LXXXIX	C59H98O26	1222.6318	Oxidative Dechlorination	-Cl + OH	17.9661	1
Gypenoside LXXXIX	C59H98O26	1222.6318	Reductive Deflurination	-F + H	17.9906	1
Gypenoside LXXXIX	C59H98O26	1222.6318	Alcohols dehydration	-H2O	18.0106	1
Gypenoside LXXXIX	C59H98O26	1222.6318	Defluorination	-F	18.9984	1
Gypenoside LXXXIX	C59H98O26	1222.6318	Isopropyl to alcohol	-C3H6 + O	26.052	1
Gypenoside LXXXIX	C59H98O26	1222.6318	Decarbonylation	-CO	27.9943	1
Gypenoside LXXXIX	C59H98O26	1222.6318	Deethylation	-C2H4	28.0313	1
Gypenoside LXXXIX	C59H98O26	1222.6318	Propyl ether to acid	-C3H8 + O	28.0677	1
Gypenoside LXXXIX	C59H98O26	1222.6318	Nitro reduction	-O2 + H2	29.9742	1
Gypenoside LXXXIX	C59H98O26	1222.6318	Hydroxymethylene loss	-CH2O	30.0106	1
Gypenoside LXXXIX	C59H98O26	1222.6318	Reductive Dechlorination	-Cl + H	33.961	1
Gypenoside LXXXIX	C59H98O26	1222.6318	Dechlorination	-Cl	34.9689	1
Gypenoside LXXXIX	C59H98O26	1222.6318	2 Reductive Defluorination	-F2 + H2	35.9811	1
Gypenoside LXXXIX	C59H98O26	1222.6318	2 Defluorination	-F2	37.9968	1
Gypenoside LXXXIX	C59H98O26	1222.6318	Tert-butyl to alcohol1	-C4H8 + O	40.0677	1
Gypenoside LXXXIX	C59H98O26	1222.6318	Isopropyl dealkylation	-C3H6	42.047	1
Gypenoside LXXXIX	C59H98O26	1222.6318	Hydrolysis of Nitrate Esters	-NO2 + H	44.9851	1
Gypenoside LXXXIX	C59H98O26	1222.6318	Decarboxylation	-COOH	44.9977	1
Gypenoside LXXXIX	C59H98O26	1222.6318	Tert-butyl to dealkylation	-C4H8	56.0626	1
Gypenoside LXXXIX	C59H98O26	1222.6318	Oxidative debromination	-Br + OH	61.9156	1
Gypenoside LXXXIX	C59H98O26	1222.6318	2 Dechlorination + H	-Cl2 + H2	67.922	1
Gypenoside LXXXIX	C59H98O26	1222.6318	Loss of Trifluoromethyl	-CF3 + H	67.9874	1
Gypenoside LXXXIX	C59H98O26	1222.6318	2 Dechlorination	-Cl2	69.9377	1
Gypenoside LXXXIX	C59H98O26	1222.6318	Debromination + H	-Br + H	77.9105	1
Gypenoside LXXXIX	C59H98O26	1222.6318	Debromination	-Br	78.9183	1
Gypenoside LXXXIX	C59H98O26	1222.6318	Debenzylation	-C7H6	90.047	1
Gypenoside LXXXIX	C59H98O26	1222.6318	2 Debromination + H	-Br2 + H2	155.821	1
Gypenoside LXXXIX	C59H98O26	1222.6318	2 Debromination	-Br2	157.837	1
Gypenoside XCII	C59H100O25	1208.6525	Oxidative Deamination to alcohol	-NH+O	0.984	1
Gypenoside XCII	C59H100O25	1208.6525	Isopropyl to acid	-C2H6+O2	1.9429	1
Gypenoside XCII	C59H100O25	1208.6525	Demethylation + hydroxylation	-CH2+O	1.9793	1
Gypenoside XCII	C59H100O25	1208.6525	Reduction	+H2	2.0157	1
Gypenoside XCII	C59H100O25	1208.6525	Hydroxylation + desaturation	+O-H2	13.9793	1
Gypenoside XCII	C59H100O25	1208.6525	Methylation	+CH2	14.0157	2
Gypenoside XCII	C59H100O25	1208.6525	Ethyl to carboxylic acid	-CH4+O2	15.9585	1
Gypenoside XCII	C59H100O25	1208.6525	Hydroxylation	+O	15.9949	1
Gypenoside XCII	C59H100O25	1208.6525	Demethylation + 2 hydroxylation	-CH2+O2	17.9742	1
Gypenoside XCII	C59H100O25	1208.6525	Hydration	+H2O	18.0106	1
Gypenoside XCII	C59H100O25	1208.6525	Quinone formation	-H2+O2	29.9742	1
[truncated: 21,644 more rows]
